# Supplementary material for: N-(3,5-Dimethyl­phen­yl)benzene­sulfonamide
Source: Acta Crystallogr Sect E Struct Rep Online. 2009 Nov 28;65(Pt 12):o3225. doi: 10.1107/S1600536809050089 (PMC2971996; doi:10.1107/S1600536809050089)
Supplement: Supplementary file 2 [file e-65-o3225-Isup2.hkl]

# 
# h,k,l, Fc-squared, Fo-squared, sigma(Fo-squared) and status flag 
# 
data_I
_shelx_title ' S10 P21/C' 
_shelx_refln_list_code          4 
_shelx_F_calc_maximum      186.49 
_exptl_crystal_F_000       552.00 
_reflns_d_resolution_high  0.8002 
 
loop_ 
 _symmetry_equiv_pos_as_xyz 
 'x, y, z' 
 '-x, y+1/2, -z+1/2' 
 '-x, -y, -z' 
 'x, -y-1/2, z-1/2' 
 
_cell_length_a    11.1920 
_cell_length_b     7.3543 
_cell_length_c    16.6720 
_cell_angle_alpha  90.000 
_cell_angle_beta  101.620 
_cell_angle_gamma  90.000 
 
_shelx_F_squared_multiplier     1.000 
 
loop_ 
 _refln_index_h 
 _refln_index_k 
 _refln_index_l 
 _refln_F_squared_calc 
 _refln_F_squared_meas 
 _refln_F_squared_sigma 
 _refln_observed_status 
   2   0   0     6027.99     6596.70     11.52 o 
   3   0   0     1156.80     1098.20      5.47 o 
   4   0   0      286.62      305.82      3.45 o 
   5   0   0      126.47      162.61      2.97 o 
   6   0   0      547.66      586.03      5.94 o 
   7   0   0      308.07      336.88      5.06 o 
   8   0   0       68.79       73.62      3.15 o 
   9   0   0       80.21       72.78      3.54 o 
  10   0   0      772.11      752.60      9.62 o 
  11   0   0        3.04        5.76      2.74 o 
  12   0   0       74.29       81.41      4.36 o 
  13   0   0       21.20       19.44      3.49 o 
   1   1   0     5366.79     5411.56     22.30 o 
   2   1   0    14424.01    14470.69     49.49 o 
   3   1   0        0.19        0.77      0.52 o 
   4   1   0       76.90       77.29      1.07 o 
   5   1   0     1945.52     2112.12     11.51 o 
   6   1   0      425.55      480.77      9.12 o 
   7   1   0      441.85      449.32     16.33 o 
   8   1   0        2.33        3.22      1.56 o 
   9   1   0      153.26      138.77      3.18 o 
  10   1   0        1.11        0.48      1.97 o 
  11   1   0       74.95       77.47      2.91 o 
  12   1   0       25.90       25.96      3.18 o 
  13   1   0       13.92       17.72      3.79 o 
   0   2   0    12070.85    11572.11    700.29 o 
   1   2   0     3003.78     2912.38     12.89 o 
   2   2   0     3866.38     3872.94     16.15 o 
   3   2   0      284.78      263.82      8.32 o 
   4   2   0     1234.72     1278.49     10.55 o 
   5   2   0      186.48      216.02      3.28 o 
   6   2   0       44.35       51.79      1.49 o 
   7   2   0       15.40       19.81      1.97 o 
   8   2   0       91.27       90.20      3.31 o 
   9   2   0      106.06      113.98      4.06 o 
  10   2   0        5.75        5.85      2.42 o 
  11   2   0       10.86       10.46      2.50 o 
  12   2   0        3.04        4.20      2.75 o 
  13   2   0        8.90       13.24      3.23 o 
   1   3   0       68.02       54.79      0.80 o 
   2   3   0      193.56      178.49      5.11 o 
   3   3   0       21.62       16.94      0.93 o 
   4   3   0      228.56      253.90      5.20 o 
   5   3   0        5.09        1.32      0.99 o 
   6   3   0       24.08       27.23      1.48 o 
   7   3   0        7.81        6.83      1.80 o 
   8   3   0        1.59        1.09      1.94 o 
   9   3   0      148.80      135.10      4.20 o 
  10   3   0       17.65       19.12      2.72 o 
  11   3   0      103.66      106.66      4.58 o 
  12   3   0       31.51       31.95      3.20 o 
   0   4   0      140.03      137.86      2.30 o 
   1   4   0      289.32      279.13      2.46 o 
   2   4   0        6.59        5.93      0.78 o 
   3   4   0      165.88      161.58      2.59 o 
   4   4   0      306.06      302.79      9.37 o 
   5   4   0      553.15      583.52      6.06 o 
   6   4   0        1.26        0.34      1.78 o 
   7   4   0      628.30      590.92      6.82 o 
   8   4   0      226.71      240.11      4.89 o 
   9   4   0      211.50      221.44      5.01 o 
  10   4   0      102.07      110.55      4.14 o 
  11   4   0        1.09        1.09      2.27 o 
  12   4   0        0.99       -1.12      2.72 o 
   1   5   0     1106.86     1114.71     29.19 o 
   2   5   0      862.61      821.85     12.99 o 
   3   5   0      136.50      150.15      2.12 o 
   4   5   0       84.01       85.65      1.81 o 
   5   5   0      337.07      313.49      5.15 o 
   6   5   0      254.92      262.06      3.73 o 
   7   5   0       28.46       29.85      2.45 o 
   8   5   0        4.68        8.91      2.23 o 
   9   5   0        4.78        5.03      2.15 o 
  10   5   0       52.18       50.20      2.82 o 
  11   5   0       74.88       83.62      3.09 o 
   0   6   0      596.15      595.32      7.26 o 
   1   6   0      102.57      106.17      2.58 o 
   2   6   0       49.48       45.23      1.94 o 
   3   6   0     1065.88     1064.36     20.06 o 
   4   6   0       81.51       76.77      2.48 o 
   5   6   0       52.15       54.73      4.07 o 
   6   6   0       14.87       10.81      1.81 o 
   7   6   0       29.25       31.79      2.10 o 
   8   6   0       15.73       18.61      3.94 o 
   9   6   0       25.49       35.94      2.44 o 
  10   6   0       52.71       56.13      2.92 o 
   1   7   0       19.18       17.27      1.77 o 
   2   7   0       80.75       71.83      2.33 o 
   3   7   0       61.17       61.66      2.35 o 
   4   7   0      103.07      104.93      3.05 o 
   5   7   0        0.74       -0.45      1.53 o 
   6   7   0       25.85       27.46      1.99 o 
   7   7   0        5.48        4.50      2.04 o 
   8   7   0        6.16        7.08      1.91 o 
   0   8   0      114.09      108.61      4.14 o 
   1   8   0       16.46       17.25      2.04 o 
   2   8   0       14.77       11.25      1.82 o 
   3   8   0        0.18        0.81      1.64 o 
   4   8   0        4.75        3.08      1.66 o 
   5   8   0        0.20       -1.60      3.14 o 
   6   8   0        0.18        1.50      2.94 o 
   1   9   0        9.64       11.27      1.71 o 
   2   9   0       34.02       36.95      3.13 o 
 -13   1   1       13.80       16.12      4.55 o 
 -12   1   1       26.54       23.89      2.35 o 
 -11   1   1       60.98       63.94      2.82 o 
 -10   1   1       23.94       23.08      2.19 o 
  -9   1   1       61.62       56.99      2.41 o 
  -8   1   1      780.45      803.48     20.63 o 
  -7   1   1       46.05       57.90      1.90 o 
  -6   1   1        2.88       12.39      0.83 o 
  -5   1   1       70.54       82.48      1.77 o 
  -4   1   1        0.39        0.23      0.57 o 
  -3   1   1     2187.47     2112.74      6.23 o 
  -2   1   1     6791.54     7192.40     11.58 o 
  -1   1   1     2073.57     2099.70      5.93 o 
   0   1   1       31.22       37.20      1.06 o 
   1   1   1     3231.28     3371.07     13.41 o 
   2   1   1     1043.88     1011.88      6.47 o 
   3   1   1        3.00        1.00      0.32 o 
   4   1   1     1505.46     1615.78      4.33 o 
   5   1   1      269.51      308.49      9.52 o 
   6   1   1       50.98       50.46      1.84 o 
   7   1   1      226.38      231.70      3.12 o 
   8   1   1      317.26      290.98      5.42 o 
   9   1   1      314.99      298.21      4.21 o 
  10   1   1       24.78       25.48      2.18 o 
  11   1   1      223.37      205.58      5.70 o 
  12   1   1        5.22        7.16      2.88 o 
  13   1   1        6.96        9.59      3.51 o 
 -13   2   1       10.38       14.68      3.31 o 
 -12   2   1        4.91        5.67      2.74 o 
 -11   2   1        0.70        0.78      2.28 o 
 -10   2   1      122.95      123.00      4.49 o 
  -9   2   1      889.68      890.66      9.28 o 
  -8   2   1      475.47      456.74      6.15 o 
  -7   2   1      188.24      186.32      3.78 o 
  -6   2   1      497.24      589.22      4.00 o 
  -5   2   1       85.74       49.03      1.35 o 
  -4   2   1      810.58      840.46     33.14 o 
  -3   2   1     1414.69     1573.17      9.38 o 
  -2   2   1     6111.50     6280.28     24.71 o 
  -1   2   1     9970.75     9935.41     36.70 o 
   0   2   1     1992.22     1926.53     16.75 o 
   1   2   1      462.50      479.88      5.02 o 
   2   2   1       74.60       58.98      1.47 o 
   3   2   1        1.77        0.41      0.44 o 
   4   2   1      408.28      375.51      7.08 o 
   5   2   1        1.94        2.01      0.42 o 
   6   2   1       13.35       10.94      1.44 o 
   7   2   1      402.71      365.24      5.09 o 
   8   2   1      909.66      968.73      8.99 o 
   9   2   1     1010.49     1000.00      9.82 o 
  10   2   1       15.88       17.71      2.57 o 
  11   2   1        2.89        2.75      2.53 o 
  12   2   1       38.46       48.15      3.74 o 
  13   2   1       54.27       59.20      4.43 o 
 -13   3   1        2.38        3.05      2.82 o 
 -12   3   1       25.34       30.35      3.33 o 
 -11   3   1        3.36        5.63      2.76 o 
 -10   3   1      148.85      147.48      4.57 o 
  -9   3   1       13.36       13.27      2.49 o 
  -8   3   1      247.50      250.79      4.88 o 
  -7   3   1      762.19      775.45     13.67 o 
  -6   3   1     1237.62     1290.36     22.94 o 
  -5   3   1       51.62       67.12      4.89 o 
  -4   3   1     3095.19     3432.42     21.06 o 
  -3   3   1     2726.69     2784.88     22.29 o 
  -2   3   1      529.67      475.31      5.60 o 
  -1   3   1      370.45      432.97      6.28 o 
   0   3   1     1318.31     1291.14      5.11 o 
   1   3   1       29.20       47.19      0.76 o 
   2   3   1      614.10      624.15      6.18 o 
   3   3   1      233.04      217.55      2.32 o 
   4   3   1      305.26      326.39      6.43 o 
   5   3   1      437.86      451.18      4.80 o 
   6   3   1     1036.43     1043.41      7.73 o 
   7   3   1      347.63      360.40      5.14 o 
   8   3   1      100.99       96.28      3.48 o 
   9   3   1      212.36      189.87      4.69 o 
  10   3   1      181.79      185.00      5.05 o 
  11   3   1      109.15      120.75      4.47 o 
  12   3   1        5.07        2.95      2.62 o 
 -12   4   1       16.16       11.92      2.74 o 
 -11   4   1       15.15       12.06      2.44 o 
 -10   4   1        8.13        6.67      2.45 o 
  -9   4   1      130.69      124.40      4.05 o 
  -8   4   1       55.69       65.85      3.08 o 
  -7   4   1        2.41        3.56      2.06 o 
  -6   4   1      173.96      184.99      3.93 o 
  -5   4   1      367.37      402.14      5.19 o 
  -4   4   1       65.16       68.04      2.47 o 
  -3   4   1      119.45      137.55      6.98 o 
  -2   4   1     1426.42     1395.70      5.14 o 
  -1   4   1     1092.33     1152.99     11.59 o 
   0   4   1      121.81      150.70      2.03 o 
   1   4   1      212.77      235.54      1.68 o 
   2   4   1      753.29      760.55      6.47 o 
   3   4   1        5.21        5.06      1.18 o 
   4   4   1      262.66      296.15      3.06 o 
   5   4   1      109.80      126.79      2.42 o 
   6   4   1      127.67      132.79      3.31 o 
   7   4   1        8.34       11.22      2.12 o 
   8   4   1      212.34      218.78      4.66 o 
   9   4   1       81.94       96.48      3.72 o 
  10   4   1       33.48       35.83      2.90 o 
  11   4   1        1.81        2.74      3.60 o 
  12   4   1       34.52       44.76      8.37 o 
 -11   5   1        4.51        4.32      2.56 o 
 -10   5   1        5.43        4.56      2.50 o 
  -9   5   1       67.84       53.91      3.16 o 
  -8   5   1        2.15        0.68      2.09 o 
  -7   5   1        8.89        6.50      2.06 o 
  -6   5   1        0.74        1.08      1.89 o 
  -5   5   1       70.16       69.79      2.92 o 
  -4   5   1       25.55       20.58      1.57 o 
  -3   5   1        0.25        0.64      1.05 o 
  -2   5   1        5.31        7.57      1.35 o 
  -1   5   1       63.33       59.56      1.84 o 
   0   5   1      251.49      247.41      3.67 o 
   1   5   1       39.09       44.79      1.74 o 
   2   5   1       82.47       81.08      2.68 o 
   3   5   1      111.99      130.04      3.08 o 
   4   5   1       24.11       23.42      1.30 o 
   5   5   1      257.71      261.10      3.52 o 
   6   5   1       72.35       73.06      2.38 o 
   7   5   1       69.18       71.79      2.46 o 
   8   5   1      226.34      227.52      4.90 o 
   9   5   1       10.35       13.59      4.39 o 
  10   5   1        0.05        2.20      1.79 o 
  11   5   1        8.26       10.19      2.85 o 
 -10   6   1       17.70       26.43      2.47 o 
  -9   6   1      134.15      151.76      3.70 o 
  -8   6   1      126.99      118.50      4.93 o 
  -7   6   1       22.49       18.38      2.69 o 
  -6   6   1       38.14       44.16      2.85 o 
  -5   6   1       69.98       65.64      2.42 o 
  -4   6   1      595.12      593.26      5.79 o 
  -3   6   1        0.38        1.71      1.58 o 
  -2   6   1       42.76       52.63      2.06 o 
  -1   6   1      164.71      157.97      2.97 o 
   0   6   1      274.90      252.90      3.70 o 
   1   6   1      166.30      154.99      2.93 o 
   2   6   1      266.30      252.92      3.51 o 
   3   6   1      291.79      303.51      3.96 o 
   4   6   1        1.27        0.65      1.54 o 
   5   6   1       27.62       22.16      1.80 o 
   6   6   1        0.38       -1.00      1.39 o 
   7   6   1      189.20      181.93      4.72 o 
   8   6   1      127.39      128.33      3.59 o 
   9   6   1       25.64       28.65      3.74 o 
  10   6   1        3.17        3.98      3.28 o 
  -8   7   1       51.59       61.78      2.74 o 
  -7   7   1       86.84       94.08      5.34 o 
  -6   7   1       58.38       63.80      3.33 o 
  -5   7   1       45.64       38.11      3.57 o 
  -4   7   1        6.15        9.42      1.76 o 
  -3   7   1       84.48       90.98      2.64 o 
  -2   7   1      292.25      277.07      3.92 o 
  -1   7   1       42.48       35.27      1.91 o 
   0   7   1        5.29        4.91      1.50 o 
   1   7   1      557.16      541.26     12.18 o 
   2   7   1       29.68       31.75      1.96 o 
   3   7   1      120.58      124.35      2.89 o 
   4   7   1       55.28       56.16      2.34 o 
   5   7   1       40.83       43.44      2.16 o 
   6   7   1       63.92       74.45      4.60 o 
   7   7   1       59.35       72.91      4.65 o 
   8   7   1       10.84       11.15      3.97 o 
  -6   8   1       60.43       62.93      5.89 o 
  -5   8   1       89.62       91.97      6.35 o 
  -4   8   1       73.93       70.11      2.61 o 
  -3   8   1        1.29        2.44      1.71 o 
  -2   8   1        0.01        0.25      1.89 o 
  -1   8   1       89.04       84.26      2.64 o 
   0   8   1      116.38      111.05      2.94 o 
   1   8   1        0.21       -1.23      1.51 o 
   2   8   1        2.03        0.77      2.24 o 
   3   8   1        4.51        2.88      2.39 o 
   4   8   1       64.96       68.33      4.08 o 
   5   8   1       39.57       49.18      4.10 o 
   6   8   1        1.10        1.16      3.42 o 
  -2   9   1       11.69       14.50      2.83 o 
  -1   9   1        0.64        1.13      2.42 o 
   0   9   1        3.01        2.40      2.24 o 
   1   9   1        0.07       -1.78      2.07 o 
   2   9   1        0.15        0.21      2.37 o 
 -13   0   2       38.56       37.08      3.88 o 
 -12   0   2        0.35        1.07      3.32 o 
 -11   0   2       22.65       21.24      3.35 o 
 -10   0   2     1893.52     1887.15     14.70 o 
  -9   0   2      297.58      316.56      5.91 o 
  -8   0   2      570.47      589.06      7.16 o 
  -7   0   2       86.61      108.31      3.08 o 
  -6   0   2      340.66      309.95      2.31 o 
  -5   0   2      125.60      124.37      1.31 o 
  -4   0   2     1468.01     1419.48     25.19 o 
  -3   0   2        3.19        6.62      0.52 o 
  -2   0   2      408.70      425.56      6.28 o 
  -1   0   2     6651.20     6467.63     26.44 o 
   0   0   2     3619.56     3652.85     19.11 o 
   1   0   2     7424.92     7762.21     12.55 o 
   2   0   2     2700.07     2784.11     10.12 o 
   3   0   2        6.42        1.88      0.88 o 
   4   0   2       99.81       89.08      2.11 o 
   5   0   2      183.58      199.97      1.72 o 
   6   0   2     1722.43     1778.21     10.57 o 
   7   0   2     1129.86     1032.70      8.86 o 
   8   0   2      795.94      768.65      8.40 o 
   9   0   2     1929.25     1826.10     13.79 o 
  10   0   2       71.25       57.86      3.90 o 
  11   0   2        0.44        0.02      2.95 o 
  12   0   2      168.05      164.97      5.67 o 
  13   0   2        0.86       -2.62      2.98 o 
 -13   1   2        7.33        6.69      2.14 o 
 -12   1   2      100.92      103.37      3.47 o 
 -11   1   2       50.70       54.41      2.82 o 
 -10   1   2        6.67        3.44      2.01 o 
  -9   1   2        0.83        2.10      1.76 o 
  -8   1   2      215.05      224.34      4.40 o 
  -7   1   2        0.15        2.36      1.15 o 
  -6   1   2      246.52      235.55      6.26 o 
  -5   1   2      522.89      631.04      5.45 o 
  -4   1   2      969.13      909.53      3.72 o 
  -3   1   2     1263.61     1204.38      6.00 o 
  -2   1   2        1.56        0.64      0.56 o 
  -1   1   2        0.84        1.84      0.50 o 
   0   1   2     5808.63     5760.83      7.76 o 
   1   1   2     3454.69     3477.86      9.57 o 
   2   1   2      264.44      230.09      3.69 o 
   3   1   2     1413.59     1487.73     15.39 o 
   4   1   2      705.47      716.73     17.75 o 
   5   1   2      286.26      279.78     21.65 o 
   6   1   2      209.91      176.39      2.05 o 
   7   1   2      366.29      341.58      5.29 o 
   8   1   2      484.40      481.48      4.80 o 
   9   1   2       16.53       15.86      2.67 o 
  10   1   2      567.24      545.83      8.10 o 
  11   1   2      107.75      105.99      4.53 o 
  12   1   2        0.04        1.25      2.61 o 
  13   1   2        5.28        9.04      2.64 o 
 -13   2   2       19.56       29.36      3.58 o 
 -12   2   2        1.62       -0.36      2.83 o 
 -11   2   2        0.63       -0.15      2.50 o 
 -10   2   2        2.13        2.47      2.50 o 
  -9   2   2       11.33        8.55      2.47 o 
  -8   2   2       41.31       47.48      2.71 o 
  -7   2   2      116.52      135.17      3.60 o 
  -6   2   2      773.71      780.09      4.62 o 
  -5   2   2        2.63        0.81      0.49 o 
  -4   2   2     2390.73     2613.91     14.42 o 
  -3   2   2      635.20      691.76      5.22 o 
  -2   2   2      152.79      155.38      1.50 o 
  -1   2   2     5219.10     5538.13     18.39 o 
   0   2   2     1945.97     2015.11     12.23 o 
   1   2   2      253.53      267.43      4.08 o 
   2   2   2       22.14       28.32      0.75 o 
   3   2   2      441.43      493.46      6.77 o 
   4   2   2       36.94       39.77      2.15 o 
   5   2   2       75.21       73.18      0.93 o 
   6   2   2      280.16      261.39      4.87 o 
   7   2   2      216.47      202.68      4.03 o 
   8   2   2      484.41      536.09      6.98 o 
   9   2   2        3.07        6.47      2.46 o 
  10   2   2      111.15       92.83      3.97 o 
  11   2   2       11.43        8.55      2.67 o 
  12   2   2        2.28        3.72      2.97 o 
  13   2   2       17.67       27.39      7.64 o 
 -13   3   2        0.42       -1.23      2.53 o 
 -12   3   2       43.30       42.96      3.86 o 
 -11   3   2       18.25       16.57      2.80 o 
 -10   3   2       21.86       20.62      2.65 o 
  -9   3   2        3.61        2.05      2.36 o 
  -8   3   2       40.74       43.97      2.86 o 
  -7   3   2      125.41      121.30      3.49 o 
  -6   3   2      226.36      225.16      2.89 o 
  -5   3   2       15.37       21.68      1.06 o 
  -4   3   2       24.24       21.20      1.32 o 
  -3   3   2      518.13      506.29      5.89 o 
  -2   3   2      667.50      662.56     11.58 o 
  -1   3   2       26.97       31.11      0.77 o 
   0   3   2      294.79      339.48      3.92 o 
   1   3   2      872.09      896.98      3.10 o 
   2   3   2      104.59       84.69      1.88 o 
   3   3   2      364.24      386.48      4.59 o 
   4   3   2      148.70      183.96      3.56 o 
   5   3   2      587.13      657.71      7.54 o 
   6   3   2       61.94       57.45      2.35 o 
   7   3   2        2.63        2.00      1.81 o 
   8   3   2        4.20        0.90      2.21 o 
   9   3   2       44.40       46.36      3.14 o 
  10   3   2        4.18        4.50      2.43 o 
  11   3   2       22.75       22.32      5.79 o 
  12   3   2        3.99        5.20      2.37 o 
 -12   4   2        2.00        1.36      2.76 o 
 -11   4   2       39.99       42.88      3.22 o 
 -10   4   2       97.58       90.76      3.88 o 
  -9   4   2      326.41      308.72      5.89 o 
  -8   4   2      264.68      244.04      4.97 o 
  -7   4   2      155.22      136.33      3.77 o 
  -6   4   2       55.86       52.71      2.70 o 
  -5   4   2      368.28      356.56      5.02 o 
  -4   4   2      148.15      172.45      3.57 o 
  -3   4   2     1235.28     1332.59     12.42 o 
  -2   4   2     1748.35     1689.54      7.63 o 
  -1   4   2     2976.64     2895.93     13.79 o 
   0   4   2     1678.24     1625.40      4.21 o 
   1   4   2      328.75      323.10      2.00 o 
   2   4   2      378.04      416.88      2.51 o 
   3   4   2      336.24      320.75      3.64 o 
   4   4   2       76.13       67.04      1.96 o 
   5   4   2      289.81      309.78      5.13 o 
   6   4   2      447.29      416.95      4.27 o 
   7   4   2      459.33      452.74      4.75 o 
   8   4   2       99.15      100.97      2.79 o 
   9   4   2        9.97       11.81      2.12 o 
  10   4   2        2.27        3.24      1.86 o 
  11   4   2       39.65       42.77      2.81 o 
 -11   5   2       60.59       49.87      3.72 o 
 -10   5   2        4.81        3.54      2.42 o 
  -9   5   2       32.25       35.76      3.01 o 
  -8   5   2       44.30       50.07      3.00 o 
  -7   5   2      166.78      153.25      4.27 o 
  -6   5   2      337.43      328.60      5.53 o 
  -5   5   2      150.23      159.71      3.93 o 
  -4   5   2      175.17      191.49      3.04 o 
  -3   5   2      598.58      561.28      4.71 o 
  -2   5   2      310.96      281.23      3.36 o 
  -1   5   2       49.65       42.84      1.68 o 
   0   5   2      664.54      668.25      4.87 o 
   1   5   2      514.18      489.65      4.47 o 
   2   5   2      213.14      203.98      2.32 o 
   3   5   2        8.34        7.87      1.04 o 
   4   5   2        5.03        3.67      1.09 o 
   5   5   2     1258.87     1268.30     16.72 o 
   6   5   2       93.88       97.07      3.85 o 
   7   5   2       46.24       55.72      2.19 o 
   8   5   2        0.02        0.19      1.74 o 
   9   5   2       36.97       38.75      3.73 o 
  10   5   2      143.76      163.50      6.28 o 
  11   5   2       11.93       16.12      3.98 o 
 -10   6   2       43.83       47.35      3.55 o 
  -9   6   2       11.45       17.37      3.01 o 
  -8   6   2        0.75        3.25      2.37 o 
  -7   6   2       47.88       49.70      3.06 o 
  -6   6   2       39.04       35.30      2.62 o 
  -5   6   2       37.99       42.11      2.09 o 
  -4   6   2        0.53        2.71      1.69 o 
  -3   6   2       13.77       14.52      1.75 o 
  -2   6   2      481.37      453.33      6.94 o 
  -1   6   2      520.59      481.89      4.69 o 
   0   6   2      307.10      278.46      3.67 o 
   1   6   2        2.99        0.70      1.38 o 
   2   6   2      284.67      284.29      3.70 o 
   3   6   2      222.30      216.41      3.35 o 
   4   6   2       37.27       42.27      2.01 o 
   5   6   2       14.21       10.00      1.60 o 
   6   6   2       22.89       23.95      2.32 o 
   7   6   2       38.01       37.54      3.78 o 
   8   6   2       16.69       19.36      3.96 o 
   9   6   2       36.85       35.54      3.85 o 
  10   6   2        0.70        4.02      3.13 o 
  -9   7   2        2.65        3.99      2.72 o 
  -8   7   2        3.40        3.78      2.08 o 
  -7   7   2        2.91        4.48      2.01 o 
  -6   7   2       76.34       78.18      3.45 o 
  -5   7   2       14.70       13.47      1.81 o 
  -4   7   2        0.83        0.17      1.62 o 
  -3   7   2       64.64       67.08      2.42 o 
  -2   7   2       10.08       10.91      1.73 o 
  -1   7   2       11.08        9.79      1.66 o 
   0   7   2        1.63        0.61      1.53 o 
   1   7   2        1.58        3.64      1.77 o 
   2   7   2       52.90       51.49      2.13 o 
   3   7   2       43.00       41.43      3.47 o 
   4   7   2       40.07       39.17      3.49 o 
   5   7   2        0.74        0.24      3.27 o 
   6   7   2        8.47       11.54      3.70 o 
   7   7   2       19.13       20.86      3.92 o 
   8   7   2        4.52        6.25      4.01 o 
  -6   8   2        3.79        3.04      1.94 o 
  -5   8   2       30.01       27.41      2.31 o 
  -4   8   2       36.80       36.70      2.21 o 
  -3   8   2       11.92       15.10      3.56 o 
  -2   8   2        5.43        6.32      1.68 o 
  -1   8   2       65.06       67.97      3.46 o 
   0   8   2       78.63       87.21      3.89 o 
   1   8   2        6.32        3.79      2.36 o 
   2   8   2       11.27       11.05      3.04 o 
   3   8   2        0.16       -1.22      2.70 o 
   4   8   2        2.75        4.65      3.22 o 
   5   8   2        0.08        1.55      2.78 o 
   6   8   2        3.32        2.80      3.12 o 
  -2   9   2       41.57       51.87      3.51 o 
  -1   9   2        1.53        2.75      2.20 o 
   0   9   2       15.30       18.23      2.74 o 
   1   9   2       32.23       33.42      3.05 o 
   2   9   2       52.69       53.27      3.87 o 
 -13   1   3       15.31       14.87      4.75 o 
 -12   1   3       97.51       90.80      3.69 o 
 -11   1   3        1.31        0.19      1.96 o 
 -10   1   3      203.36      193.03      3.86 o 
  -9   1   3      335.95      332.65     19.60 o 
  -8   1   3      184.34      201.31      3.23 o 
  -7   1   3        5.86        2.32      1.18 o 
  -6   1   3      309.32      344.22      3.30 o 
  -5   1   3      464.88      522.75      4.92 o 
  -4   1   3     1099.51     1091.25      7.54 o 
  -3   1   3      282.06      281.92      2.05 o 
  -2   1   3      129.60      137.02      1.77 o 
  -1   1   3     2929.05     3010.57      4.82 o 
   0   1   3      492.21      504.85      3.86 o 
   1   1   3     4543.89     4596.86     14.95 o 
   2   1   3        8.31        4.69      0.45 o 
   3   1   3      361.85      345.79      6.37 o 
   4   1   3      375.82      449.74      3.46 o 
   5   1   3       16.68       42.30      1.05 o 
   6   1   3      284.63      289.94      2.69 o 
   7   1   3      311.10      269.88      4.54 o 
   8   1   3      223.94      220.16      4.80 o 
   9   1   3      164.60      160.26      4.51 o 
  10   1   3      208.45      185.72      5.23 o 
  11   1   3        2.63        5.12      1.52 o 
  12   1   3        7.26        6.82      2.28 o 
  13   1   3      105.69      118.31     11.46 o 
 -13   2   3        1.19        3.10      3.15 o 
 -12   2   3        3.94        2.93      2.38 o 
 -11   2   3       57.58       57.49      3.94 o 
 -10   2   3      312.91      307.44     10.96 o 
  -9   2   3      707.52      653.39     10.24 o 
  -8   2   3       40.50       33.15      1.92 o 
  -7   2   3      126.13      125.55      1.91 o 
  -6   2   3      439.13      437.62      3.19 o 
  -5   2   3       16.08        8.03      0.68 o 
  -4   2   3      271.11      301.78      4.97 o 
  -3   2   3     1832.85     1947.46      6.07 o 
  -2   2   3     2873.54     2877.99     22.47 o 
  -1   2   3      870.87      832.66      8.27 o 
   0   2   3       13.17       12.44      0.98 o 
   1   2   3      934.35      986.80     13.26 o 
   2   2   3      280.46      305.80      5.26 o 
   3   2   3      511.08      465.21      7.08 o 
   4   2   3        4.71        0.70      0.44 o 
   5   2   3        7.90       17.36      0.78 o 
   6   2   3     1088.12     1106.34      7.52 o 
   7   2   3      827.15      833.91     15.98 o 
   8   2   3     1710.30     1626.98     46.42 o 
   9   2   3       47.38       37.60      2.34 o 
  10   2   3      177.46      164.84      9.88 o 
  11   2   3       80.65       90.42      8.40 o 
  12   2   3       65.45       71.06      4.21 o 
 -13   3   3        0.12       -2.99      3.12 o 
 -12   3   3       46.07       57.00      3.70 o 
 -11   3   3       53.74       50.33      3.39 o 
 -10   3   3      109.98       97.23      3.87 o 
  -9   3   3       11.03       10.97      2.51 o 
  -8   3   3      512.43      520.35      6.78 o 
  -7   3   3      553.29      538.40      6.44 o 
  -6   3   3        6.02        4.32      1.03 o 
  -5   3   3     1100.04     1203.24     10.14 o 
  -4   3   3     1221.13     1213.90      4.65 o 
  -3   3   3       34.95       48.52      1.11 o 
  -2   3   3      665.98      718.80      5.81 o 
  -1   3   3     1557.55     1749.19     10.00 o 
   0   3   3      162.14      221.65      2.07 o 
   1   3   3       79.81       76.58      1.06 o 
   2   3   3      414.47      402.33      2.44 o 
   3   3   3      755.64      898.83      5.27 o 
   4   3   3      408.28      424.64      4.22 o 
   5   3   3     1447.86     1419.86      9.39 o 
   6   3   3      985.71      963.75      9.75 o 
   7   3   3       31.10       28.05      1.80 o 
   8   3   3      165.56      168.46      3.33 o 
   9   3   3      790.21      788.30     40.18 o 
  10   3   3       68.15       80.76      2.90 o 
  11   3   3        8.73       10.65      2.02 o 
  12   3   3       65.00       65.54      4.55 o 
 -12   4   3        0.89       -0.44      2.74 o 
 -11   4   3        0.57        4.49      2.66 o 
 -10   4   3        2.76        3.98      2.59 o 
  -9   4   3      175.52      174.80      4.77 o 
  -8   4   3       41.07       41.86      2.96 o 
  -7   4   3        8.68       12.20      2.17 o 
  -6   4   3      298.70      315.42      5.13 o 
  -5   4   3       32.35       35.07      2.28 o 
  -4   4   3       44.18       52.98      1.65 o 
  -3   4   3       57.51       71.89      4.65 o 
  -2   4   3      219.42      226.24      2.28 o 
  -1   4   3      553.36      637.92      6.46 o 
   0   4   3       39.30       42.81      1.05 o 
   1   4   3        0.01        1.31      0.71 o 
   2   4   3        2.19        2.91      0.81 o 
   3   4   3       63.29       67.41      1.49 o 
   4   4   3       62.90       68.02      1.86 o 
   5   4   3      194.07      208.10      4.09 o 
   6   4   3      124.30      136.55      6.55 o 
   7   4   3      301.22      302.26      8.13 o 
   8   4   3      201.98      191.14      5.88 o 
   9   4   3        2.56        2.17      1.61 o 
  10   4   3       23.91       26.65      3.37 o 
  11   4   3       85.69       81.94      5.24 o 
 -11   5   3        0.01       -0.85      2.59 o 
 -10   5   3        1.55        3.51      2.76 o 
  -9   5   3        0.47        0.68      2.52 o 
  -8   5   3       55.14       60.00      3.35 o 
  -7   5   3        7.79        6.95      2.23 o 
  -6   5   3       54.32       59.76      2.93 o 
  -5   5   3      103.93      104.17      3.58 o 
  -4   5   3        1.62        1.57      2.06 o 
  -3   5   3      851.34      842.40     10.76 o 
  -2   5   3      142.43      139.87      2.50 o 
  -1   5   3      113.80      124.39      2.33 o 
   0   5   3        2.95        3.04      1.21 o 
   1   5   3        1.67        2.08      1.05 o 
   2   5   3       59.18       57.30      1.48 o 
   3   5   3       90.90       92.86      1.77 o 
   4   5   3      213.16      206.26      5.46 o 
   5   5   3       42.32       49.70      2.61 o 
   6   5   3        0.47        1.35      1.41 o 
   7   5   3       25.11       20.11      3.41 o 
   8   5   3       29.41       16.26      3.60 o 
   9   5   3        5.11        7.33      3.28 o 
  10   5   3       12.45       13.49      3.81 o 
 -10   6   3       80.81       89.17      4.41 o 
  -9   6   3       98.14       99.79      4.07 o 
  -8   6   3       65.07       67.51      3.46 o 
  -7   6   3      129.60      133.15      4.34 o 
  -6   6   3        5.73        3.28      2.12 o 
  -5   6   3       76.48       75.47      2.46 o 
  -4   6   3      109.32      113.39      2.78 o 
  -3   6   3      510.33      498.82      4.93 o 
  -2   6   3      325.14      319.65      5.94 o 
  -1   6   3      407.16      381.17      5.19 o 
   0   6   3      113.80       98.16      2.44 o 
   1   6   3       96.38       91.39      2.31 o 
   2   6   3       65.48       68.12      3.07 o 
   3   6   3      179.57      177.36      5.21 o 
   4   6   3       20.02       19.49      3.19 o 
   5   6   3        3.45        1.59      1.84 o 
   6   6   3       40.85       34.69      2.65 o 
   7   6   3      118.51      124.58      4.80 o 
   8   6   3       87.25      112.27      5.46 o 
   9   6   3        8.42        5.95      3.11 o 
  -9   7   3       97.79      106.79      4.40 o 
  -8   7   3       47.48       51.89      2.80 o 
  -7   7   3      156.08      165.93      3.69 o 
  -6   7   3        4.97        4.68      1.78 o 
  -5   7   3       12.50       13.78      1.81 o 
  -4   7   3      183.80      182.47      3.52 o 
  -3   7   3      242.53      231.59      3.76 o 
  -2   7   3      101.43       90.61      5.28 o 
  -1   7   3       12.48       12.00      1.78 o 
   0   7   3      210.81      216.05      5.41 o 
   1   7   3      215.87      205.64      5.39 o 
   2   7   3        0.94        2.81      2.64 o 
   3   7   3        8.65       11.76      3.09 o 
   4   7   3      193.49      191.12      5.94 o 
   5   7   3       16.68       21.59      3.47 o 
   6   7   3       62.47       74.80      4.72 o 
   7   7   3       13.42       21.72      4.19 o 
   8   7   3        9.81        9.12      3.98 o 
  -6   8   3      110.39      116.41      3.38 o 
  -5   8   3       27.93       35.09      2.50 o 
  -4   8   3        1.79       -0.11      2.35 o 
  -3   8   3       56.47       59.72      3.35 o 
  -2   8   3       34.40       32.82      3.01 o 
  -1   8   3      103.86       90.43      4.10 o 
   0   8   3        8.90        3.72      2.66 o 
   1   8   3       25.60       16.68      2.73 o 
   2   8   3        2.87        2.47      2.92 o 
   3   8   3       25.73       21.53      3.55 o 
   4   8   3       88.03      105.37      5.01 o 
   5   8   3        0.06       -0.86      3.50 o 
   6   8   3        4.33        7.41      3.81 o 
  -2   9   3       32.73       37.51      3.18 o 
  -1   9   3        0.21        2.98      2.53 o 
   0   9   3        0.34       -2.04      2.04 o 
   1   9   3        4.71       -0.30      2.45 o 
 -13   0   4       19.62       15.60      3.39 o 
 -12   0   4       22.70       29.77      4.04 o 
 -11   0   4      831.34      783.74     10.36 o 
 -10   0   4      421.24      392.31      7.12 o 
  -9   0   4        9.12        5.95      2.24 o 
  -8   0   4      247.49      236.88      4.75 o 
  -7   0   4      114.31      154.89      3.66 o 
  -6   0   4      146.34      164.85      3.16 o 
  -5   0   4      569.64      682.89      5.41 o 
  -4   0   4      148.26      140.85      1.87 o 
  -3   0   4        0.92        2.91      0.54 o 
  -2   0   4     4625.43     4347.12     23.26 o 
  -1   0   4    34778.76    30955.41    113.40 o 
   0   0   4        2.07        9.07      0.70 o 
   1   0   4       84.61      108.90      3.54 o 
   2   0   4     9061.01     8575.48    161.08 o 
   3   0   4      122.01      108.44      1.48 o 
   4   0   4      574.55      510.84      3.57 o 
   5   0   4     2757.78     3037.14      9.59 o 
   6   0   4      818.42      850.91     14.64 o 
   7   0   4      400.02      374.79      7.95 o 
   8   0   4        6.03        3.55      3.38 o 
   9   0   4        1.44        1.84      1.82 o 
  10   0   4      269.43      266.90     20.57 o 
  11   0   4      171.94      175.27      5.67 o 
  12   0   4        0.27        1.23      2.94 o 
 -13   1   4       74.10       67.45      3.30 o 
 -12   1   4      157.79      152.16      4.10 o 
 -11   1   4       82.12       72.21      3.07 o 
 -10   1   4      109.06      113.58      3.18 o 
  -9   1   4        0.04        2.40      1.81 o 
  -8   1   4      111.08      100.80      2.44 o 
  -7   1   4       21.22       25.36      1.45 o 
  -6   1   4        5.46       10.39      0.97 o 
  -5   1   4       67.65       83.92      0.98 o 
  -4   1   4      139.25      117.72      1.03 o 
  -3   1   4      976.20      929.33      5.75 o 
  -2   1   4      441.94      483.51      5.23 o 
  -1   1   4     5884.51     6089.89      9.01 o 
   0   1   4    14863.62    14957.80     82.34 o 
   1   1   4      157.13      127.51      1.06 o 
   2   1   4       78.92       75.58      0.87 o 
   3   1   4      452.75      511.72      4.91 o 
   4   1   4     4675.74     4758.81     35.59 o 
   5   1   4      475.00      467.48      3.51 o 
   6   1   4       35.21       32.23      1.28 o 
   7   1   4      470.59      481.41      8.53 o 
   8   1   4      502.94      506.25      8.33 o 
   9   1   4       33.89       37.64      1.80 o 
  10   1   4       67.15       67.98      3.81 o 
  11   1   4        0.01        3.05      1.58 o 
  12   1   4       34.01       37.42      2.65 o 
 -13   2   4       26.17       33.43      3.53 o 
 -12   2   4        0.41        0.44      3.01 o 
 -11   2   4        4.76        2.25      2.10 o 
 -10   2   4       50.07       52.98      2.73 o 
  -9   2   4       17.12       18.19      2.04 o 
  -8   2   4       77.00       74.69      2.34 o 
  -7   2   4        0.01        0.15      1.07 o 
  -6   2   4      132.23      164.33      2.11 o 
  -5   2   4       12.73        5.13      0.87 o 
  -4   2   4      484.50      452.03      8.96 o 
  -3   2   4       65.10       80.61      1.27 o 
  -2   2   4      485.42      408.28      5.44 o 
  -1   2   4      611.43      682.49      2.79 o 
   0   2   4     1119.73     1151.93      6.99 o 
   1   2   4        2.88        2.51      0.36 o 
   2   2   4      786.79      779.95      4.30 o 
   3   2   4     1307.95     1272.47      5.64 o 
   4   2   4      159.31      159.66      2.42 o 
   5   2   4        0.17        1.66      0.66 o 
   6   2   4       90.69       96.72      2.59 o 
   7   2   4       95.35      100.10      1.95 o 
   8   2   4      476.07      449.69     12.83 o 
   9   2   4       74.61       80.51      2.80 o 
  10   2   4       35.27       31.91      2.23 o 
  11   2   4        3.64        4.16      1.96 o 
  12   2   4        3.23        4.09      3.56 o 
 -13   3   4       17.13       15.26      3.24 o 
 -12   3   4        6.69        5.84      3.01 o 
 -11   3   4        0.01       -1.32      2.61 o 
 -10   3   4        0.42        1.39      2.54 o 
  -9   3   4      194.50      177.94      4.59 o 
  -8   3   4       17.00       19.71      2.38 o 
  -7   3   4       22.46       23.11      1.70 o 
  -6   3   4       52.08       48.26      2.84 o 
  -5   3   4      862.66      908.51      4.10 o 
  -4   3   4        3.19        1.15      0.81 o 
  -3   3   4      148.30      173.43      1.82 o 
  -2   3   4        4.90        0.96      0.72 o 
  -1   3   4       85.81       73.76      0.90 o 
   0   3   4        0.03        0.16      0.40 o 
   1   3   4      832.46      921.11      8.95 o 
   2   3   4        3.50       12.64      0.71 o 
   3   3   4        0.02        6.98      0.73 o 
   4   3   4       42.34       49.82      1.25 o 
   5   3   4      144.61      141.77      2.30 o 
   6   3   4       71.55       60.80      2.16 o 
   7   3   4       50.99       46.13      2.02 o 
   8   3   4        6.11        4.44      1.78 o 
   9   3   4        3.88        6.31      1.92 o 
  10   3   4       66.67       59.37      4.18 o 
  11   3   4        9.38       12.14      3.62 o 
  12   3   4       12.66       21.65      3.70 o 
 -12   4   4       11.55       11.61      3.05 o 
 -11   4   4      122.66      126.48      4.58 o 
 -10   4   4       89.88       82.49      3.91 o 
  -9   4   4       55.87       67.68      3.31 o 
  -8   4   4       11.70        7.53      2.20 o 
  -7   4   4      215.14      220.83      4.76 o 
  -6   4   4      262.39      266.35      4.81 o 
  -5   4   4      259.72      257.84      4.58 o 
  -4   4   4      430.54      438.60      3.06 o 
  -3   4   4      313.54      320.18      5.21 o 
  -2   4   4      257.64      233.72      1.95 o 
  -1   4   4      597.43      622.63      8.57 o 
   0   4   4      435.06      388.42      3.93 o 
   1   4   4      149.96      147.04      2.17 o 
   2   4   4       27.15       20.54      0.97 o 
   3   4   4       31.74       34.91      1.15 o 
   4   4   4       67.31       54.04      1.61 o 
   5   4   4      393.06      360.25      3.70 o 
   6   4   4     1708.03     1697.05     12.50 o 
   7   4   4      434.75      430.32      7.79 o 
   8   4   4      129.22      135.47      5.38 o 
   9   4   4        1.67       -1.32      2.91 o 
  10   4   4        1.70       -1.33      3.07 o 
  11   4   4        0.38        3.50      3.87 o 
 -11   5   4        7.98        7.43      3.06 o 
 -10   5   4      104.44      104.35      4.26 o 
  -9   5   4       82.03       81.51      3.93 o 
  -8   5   4       83.94       87.20      3.74 o 
  -7   5   4       73.74       68.82      3.36 o 
  -6   5   4       13.20        7.39      2.23 o 
  -5   5   4      430.94      448.50      6.38 o 
  -4   5   4        5.35        6.00      2.17 o 
  -3   5   4      272.19      255.11      3.33 o 
  -2   5   4       91.89       81.04      2.67 o 
  -1   5   4       86.94       81.08      2.82 o 
   0   5   4      502.43      509.32      7.79 o 
   1   5   4      328.79      333.59      6.24 o 
   2   5   4       85.77       82.70      1.67 o 
   3   5   4       76.06       79.18      2.44 o 
   4   5   4      621.73      613.55     14.60 o 
   5   5   4      495.87      519.04     10.00 o 
   6   5   4        0.04        0.02      2.88 o 
   7   5   4       62.72       60.43      4.14 o 
   8   5   4       54.33       49.41      3.94 o 
   9   5   4       93.82       92.14      5.15 o 
  10   5   4        9.13       11.11      3.72 o 
 -10   6   4       14.00       21.37      3.28 o 
  -9   6   4        0.12        0.60      2.56 o 
  -8   6   4      100.25      110.58      4.30 o 
  -7   6   4        6.44       10.19      2.56 o 
  -6   6   4        1.33        0.98      2.17 o 
  -5   6   4        0.29       -0.54      1.50 o 
  -4   6   4      239.20      219.81      3.52 o 
  -3   6   4        6.09        8.94      1.67 o 
  -2   6   4       19.85       16.88      1.60 o 
  -1   6   4      309.50      308.05      3.75 o 
   0   6   4       40.80       36.41      3.15 o 
   1   6   4       26.47       28.45      2.95 o 
   2   6   4      440.30      442.01      7.41 o 
   3   6   4       17.99       17.42      3.23 o 
   4   6   4        3.72        5.26      1.91 o 
   5   6   4      225.53      233.32     11.28 o 
   6   6   4       47.49       49.77      4.91 o 
   7   6   4      130.51      129.22      3.91 o 
   8   6   4        6.35        8.02      3.81 o 
   9   6   4        0.01        1.22      3.23 o 
  -9   7   4        6.40       11.86      2.80 o 
  -8   7   4        1.99        0.98      2.04 o 
  -7   7   4       46.96       44.79      2.39 o 
  -6   7   4        6.46        5.07      2.75 o 
  -5   7   4       94.39       85.93      2.78 o 
  -4   7   4        8.27        7.75      1.69 o 
  -3   7   4        0.00        3.33      2.28 o 
  -2   7   4        0.07        0.47      2.36 o 
  -1   7   4        6.12        3.90      2.32 o 
   0   7   4       11.30       12.74      2.86 o 
   1   7   4       23.59       16.75      3.09 o 
   2   7   4       13.70       15.00      3.19 o 
   3   7   4      148.91      174.37      5.65 o 
   4   7   4        0.75        2.93      3.37 o 
   5   7   4        4.48        3.36      2.88 o 
   6   7   4        0.63        1.36      3.23 o 
   7   7   4        2.60        3.79      3.67 o 
  -6   8   4       16.14       14.65      2.86 o 
  -5   8   4        9.23        8.26      2.58 o 
  -4   8   4        6.94        5.58      2.71 o 
  -3   8   4       79.11       85.46      4.05 o 
  -2   8   4       76.33       73.24      3.76 o 
  -1   8   4      148.25      142.74      4.82 o 
   0   8   4        0.24       -1.85      2.72 o 
   1   8   4        4.76        5.85      2.53 o 
   2   8   4       53.59       56.53      3.97 o 
   3   8   4        4.62        1.16      2.86 o 
   4   8   4        4.29        1.86      3.28 o 
   5   8   4       13.68       14.93      3.47 o 
  -1   9   4       25.03       23.05      2.88 o 
   0   9   4       48.59       48.17      3.48 o 
 -13   1   5       26.57       25.06      2.64 o 
 -12   1   5       36.91       41.89      2.85 o 
 -11   1   5        1.42        0.18      2.13 o 
 -10   1   5        0.90        2.62      2.22 o 
  -9   1   5      582.61      597.57      6.08 o 
  -8   1   5        0.15        0.94      1.39 o 
  -7   1   5        1.74        1.76      1.01 o 
  -6   1   5        6.14        4.36      0.86 o 
  -5   1   5       15.22       21.32      0.71 o 
  -4   1   5     1207.67     1147.93     10.64 o 
  -3   1   5     1010.30     1062.12     10.62 o 
  -2   1   5      988.38      997.01      4.03 o 
  -1   1   5       69.43       78.98      1.29 o 
   0   1   5     2271.48     2223.09      8.08 o 
   1   1   5      101.45      103.50      1.39 o 
   2   1   5      481.80      495.51      5.79 o 
   3   1   5     1434.75     1524.60      6.14 o 
   4   1   5       54.97       70.83      1.31 o 
   5   1   5        4.14        3.72      1.21 o 
   6   1   5       20.76       13.36      1.10 o 
   7   1   5        1.46        1.68      1.12 o 
   8   1   5      255.81      247.06      3.06 o 
   9   1   5       43.75       35.86      1.72 o 
  10   1   5       52.67       44.45      1.92 o 
  11   1   5       22.99       17.64      2.23 o 
  12   1   5       32.87       40.27      3.91 o 
 -13   2   5        0.21        2.37      3.20 o 
 -12   2   5       61.17       62.36      3.26 o 
 -11   2   5      173.74      175.02      4.03 o 
 -10   2   5      369.60      366.68      9.76 o 
  -9   2   5      320.55      302.07     11.26 o 
  -8   2   5        9.20        9.11      2.50 o 
  -7   2   5      207.90      237.91      5.22 o 
  -6   2   5       20.09        6.24      1.04 o 
  -5   2   5       75.26      102.05      1.64 o 
  -4   2   5     1463.79     1510.14      5.50 o 
  -3   2   5     1325.99     1388.07      9.72 o 
  -2   2   5     4923.49     4749.38     11.92 o 
  -1   2   5       99.50       90.04      1.26 o 
   0   2   5        0.04        0.87      0.79 o 
   1   2   5       35.02       54.42      1.01 o 
   2   2   5      324.98      309.17      3.50 o 
   3   2   5        0.72        0.72      0.48 o 
   4   2   5      614.36      646.15      2.83 o 
   5   2   5      427.77      447.18      7.19 o 
   6   2   5      786.01      731.75      8.41 o 
   7   2   5      225.96      234.83      4.75 o 
   8   2   5      442.43      390.59      6.76 o 
   9   2   5      224.42      205.19      8.22 o 
  10   2   5       21.76       25.26      3.67 o 
  11   2   5       44.41       54.83      3.98 o 
  12   2   5        1.24        4.12      3.23 o 
 -13   3   5       31.52       36.79      3.76 o 
 -12   3   5       37.43       39.09      3.60 o 
 -11   3   5       11.13       12.09      2.92 o 
 -10   3   5        3.87        1.06      2.43 o 
  -9   3   5      279.27      283.75      5.64 o 
  -8   3   5      481.36      471.29     14.96 o 
  -7   3   5      417.40      446.15      4.45 o 
  -6   3   5      331.19      355.99      3.81 o 
  -5   3   5      807.18      807.18     27.19 o 
  -4   3   5      613.48      594.05     17.39 o 
  -3   3   5       21.82       14.84      1.20 o 
  -2   3   5      374.07      326.03      4.51 o 
  -1   3   5      399.48      430.78      4.92 o 
   0   3   5      377.27      456.75      3.79 o 
   1   3   5      327.30      318.72      4.41 o 
   2   3   5       82.83       87.48      1.93 o 
   3   3   5        1.78        0.95      0.80 o 
   4   3   5     1147.13     1145.39     15.08 o 
   5   3   5       22.45       23.85      1.31 o 
   6   3   5        3.76        3.38      2.71 o 
   7   3   5      146.92      141.07      5.02 o 
   8   3   5      256.34      241.28      6.41 o 
   9   3   5      143.00      144.03      5.49 o 
  10   3   5        1.89        1.53      3.12 o 
  11   3   5       24.47       29.67      4.18 o 
 -12   4   5       20.64       16.81      2.86 o 
 -11   4   5        0.10       -0.28      2.52 o 
 -10   4   5      169.43      171.22      5.11 o 
  -9   4   5       38.09       40.59      2.94 o 
  -8   4   5        0.47        0.63      2.26 o 
  -7   4   5        7.66       10.88      2.22 o 
  -6   4   5      110.99      100.51      3.36 o 
  -5   4   5      103.71       73.36     13.83 o 
  -4   4   5      218.00      205.29      2.81 o 
  -3   4   5      151.36      165.17      3.71 o 
  -2   4   5       42.54       50.32      1.24 o 
  -1   4   5        2.44       13.83      0.87 o 
   0   4   5       15.27       10.68      0.93 o 
   1   4   5      128.22      129.73      1.66 o 
   2   4   5       28.81       34.01      1.10 o 
   3   4   5       14.76       21.04      1.65 o 
   4   4   5       16.67       14.53      1.71 o 
   5   4   5       31.68       36.65      3.53 o 
   6   4   5      255.06      256.25      6.53 o 
   7   4   5        5.83        3.91      2.91 o 
   8   4   5        7.60        6.13      2.97 o 
   9   4   5        8.60        5.72      3.36 o 
  10   4   5       14.72       18.17      3.79 o 
  11   4   5       48.59       63.35      5.14 o 
 -11   5   5        4.92        6.06      3.04 o 
 -10   5   5        0.41       -0.16      2.33 o 
  -9   5   5        1.07        2.07      2.40 o 
  -8   5   5        1.21       -0.29      2.10 o 
  -7   5   5        1.73        1.04      2.34 o 
  -6   5   5      109.32      107.06      3.67 o 
  -5   5   5        7.09        5.93      2.32 o 
  -4   5   5      148.75      136.73      3.88 o 
  -3   5   5       82.26       70.91      2.50 o 
  -2   5   5       46.86       60.20      1.82 o 
  -1   5   5       10.69       10.42      1.27 o 
   0   5   5       63.02       58.75      3.73 o 
   1   5   5       88.43       96.96      3.36 o 
   2   5   5      349.11      360.15     12.87 o 
   3   5   5       21.31       27.22      2.04 o 
   4   5   5      265.88      263.50      9.68 o 
   5   5   5        0.10        1.23      1.82 o 
   6   5   5       93.64       86.87      4.33 o 
   7   5   5       90.28       87.95      4.61 o 
   8   5   5        4.84        2.63      3.00 o 
   9   5   5        1.21       -0.18      3.66 o 
  10   5   5        5.61        4.38      3.44 o 
 -10   6   5       26.34       35.88      3.57 o 
  -9   6   5        4.02        3.36      2.87 o 
  -8   6   5       41.13       44.62      3.40 o 
  -7   6   5       74.14       82.16      3.71 o 
  -6   6   5        6.62        4.37      2.06 o 
  -5   6   5       89.12       89.62      2.52 o 
  -4   6   5       74.32       82.14      2.65 o 
  -3   6   5      291.14      290.58      5.60 o 
  -2   6   5      309.82      286.01      5.48 o 
  -1   6   5       36.96       42.51      3.07 o 
   0   6   5      230.05      206.34      5.08 o 
   1   6   5       60.17       61.38      3.62 o 
   2   6   5      190.11      183.76      5.15 o 
   3   6   5       48.70       50.85      3.76 o 
   4   6   5       11.82       12.35      2.13 o 
   5   6   5       95.71      102.86      5.06 o 
   6   6   5      138.10      141.17      3.93 o 
   7   6   5      224.40      242.71      4.89 o 
   8   6   5        2.95       -0.12      2.30 o 
   9   6   5        4.37        3.69      3.34 o 
  -8   7   5       15.01       14.77      2.97 o 
  -7   7   5        8.09        5.83      2.50 o 
  -6   7   5       68.03       80.33      3.71 o 
  -5   7   5        5.11        6.52      2.53 o 
  -4   7   5      174.93      179.83      4.98 o 
  -3   7   5       46.44       44.06      3.10 o 
  -2   7   5        1.20        3.95      2.40 o 
  -1   7   5      170.65      175.06      4.99 o 
   0   7   5      525.58      485.59      7.84 o 
   1   7   5       15.44       13.67      2.99 o 
   2   7   5       29.32       23.90      3.28 o 
   3   7   5      205.42      219.26      6.16 o 
   4   7   5      111.44      131.08      5.40 o 
   5   7   5       57.62       60.05      4.31 o 
   6   7   5       13.57       13.39      3.41 o 
   7   7   5        0.13        0.70      3.75 o 
  -6   8   5       42.76       44.75      3.28 o 
  -5   8   5        0.18        2.52      2.28 o 
  -4   8   5        3.65        8.83      2.46 o 
  -3   8   5       32.80       39.07      3.26 o 
  -2   8   5       67.36       64.86      3.66 o 
  -1   8   5       24.92       22.60      3.23 o 
   0   8   5        0.01       -0.38      2.77 o 
   1   8   5      106.54      107.59      4.75 o 
   2   8   5        0.53       -0.49      2.96 o 
   3   8   5      117.68      125.17      5.41 o 
   4   8   5        0.00        1.53      2.86 o 
   5   8   5       10.28       12.78      3.39 o 
 -13   0   6       34.24       28.34      3.88 o 
 -12   0   6      370.68      350.39      7.80 o 
 -11   0   6     1094.88     1060.01     11.92 o 
 -10   0   6       78.26       81.70      4.02 o 
  -9   0   6      124.75      118.01      4.00 o 
  -8   0   6      255.32      259.22      5.17 o 
  -7   0   6       61.08       54.72      4.94 o 
  -6   0   6      119.06      144.06      1.78 o 
  -5   0   6      246.62      296.34      7.68 o 
  -4   0   6      143.96      159.33      5.17 o 
  -3   0   6      782.91      739.42      8.45 o 
  -2   0   6     6602.05     6674.64     19.54 o 
  -1   0   6     8142.23     8334.00     28.73 o 
   0   0   6      122.03      103.03      2.85 o 
   1   0   6      263.21      250.62      3.05 o 
   2   0   6      467.05      607.79      3.67 o 
   3   0   6       37.86       65.83      1.86 o 
   4   0   6     2813.90     2987.13      8.57 o 
   5   0   6     1780.34     1933.78     30.91 o 
   6   0   6      338.36      335.29      5.65 o 
   7   0   6      379.85      360.57      6.21 o 
   8   0   6        5.29        4.08      2.33 o 
   9   0   6        2.08        0.79      2.58 o 
  10   0   6       46.13       59.02      3.88 o 
  11   0   6       61.51       66.48      4.24 o 
  12   0   6       47.22       52.51      4.39 o 
 -13   1   6       51.25       52.26      3.13 o 
 -12   1   6        0.20        2.04      2.35 o 
 -11   1   6        7.04        6.15      2.37 o 
 -10   1   6      772.10      783.93     11.13 o 
  -9   1   6        3.71        4.05      1.64 o 
  -8   1   6      126.15      130.66      2.67 o 
  -7   1   6       20.67       15.78      1.33 o 
  -6   1   6      634.27      587.71      5.89 o 
  -5   1   6        0.61        4.65      0.71 o 
  -4   1   6     1761.45     1767.16     10.50 o 
  -3   1   6      378.81      377.26      3.59 o 
  -2   1   6     1444.50     1536.89      5.77 o 
  -1   1   6       18.50       35.33      0.95 o 
   0   1   6     1862.81     1772.97     10.79 o 
   1   1   6       27.35       34.58      0.95 o 
   2   1   6      193.39      192.92      2.64 o 
   3   1   6      197.51      177.42      3.38 o 
   4   1   6      343.60      324.41      7.33 o 
   5   1   6       23.55        9.56      0.95 o 
   6   1   6      111.70      112.63      4.27 o 
   7   1   6      196.56      189.47      4.89 o 
   8   1   6        0.40       -0.73      1.29 o 
   9   1   6       13.86        9.72      1.53 o 
  10   1   6        8.92       12.21      2.23 o 
  11   1   6       32.88       38.32      3.92 o 
  12   1   6       63.29       75.03      5.01 o 
 -13   2   6       10.79        6.53      3.38 o 
 -12   2   6       17.03       11.99      2.60 o 
 -11   2   6        5.68        2.87      2.32 o 
 -10   2   6       41.35       37.55      2.54 o 
  -9   2   6        3.05        1.19      1.87 o 
  -8   2   6       49.29       44.11      1.71 o 
  -7   2   6       25.79       23.63      1.98 o 
  -6   2   6       10.08        8.43      0.92 o 
  -5   2   6       62.45       68.55      1.56 o 
  -4   2   6      194.63      210.29      1.84 o 
  -3   2   6       52.26       38.89      1.16 o 
  -2   2   6     1059.31     1076.78     15.06 o 
  -1   2   6      963.16     1032.32     13.16 o 
   0   2   6      219.28      213.04      3.95 o 
   1   2   6      354.02      386.06      2.89 o 
   2   2   6       40.45       45.54      0.73 o 
   3   2   6       33.35       26.47      0.70 o 
   4   2   6      195.11      210.41      4.23 o 
   5   2   6      178.30      182.18      2.38 o 
   6   2   6       73.05       78.53      2.27 o 
   7   2   6       94.19      105.95      4.66 o 
   8   2   6      328.98      329.80      7.16 o 
   9   2   6       98.79       87.61      4.56 o 
  10   2   6       14.65        9.48      2.98 o 
  11   2   6        1.36        0.67      3.37 o 
 -13   3   6       56.44       59.28      4.27 o 
 -12   3   6        8.61        3.93      2.72 o 
 -11   3   6        7.87        3.24      2.78 o 
 -10   3   6        1.36        0.02      2.20 o 
  -9   3   6       41.14       47.12      3.26 o 
  -8   3   6       11.26       11.65      1.87 o 
  -7   3   6       15.19       13.00      1.62 o 
  -6   3   6        1.38        2.60      1.39 o 
  -5   3   6      335.20      327.54      3.65 o 
  -4   3   6       15.65       17.03      1.12 o 
  -3   3   6       33.16       40.02      1.45 o 
  -2   3   6      133.69      120.17      2.14 o 
  -1   3   6      404.26      413.95      3.52 o 
   0   3   6     1618.15     1678.00     12.38 o 
   1   3   6       11.58       14.55      0.55 o 
   2   3   6       38.62       38.38      1.68 o 
   3   3   6       99.96       91.51      3.87 o 
   4   3   6       66.66       67.71      1.85 o 
   5   3   6       87.12       78.01      3.63 o 
   6   3   6        5.64        1.92      2.80 o 
   7   3   6      279.89      273.59      6.53 o 
   8   3   6        0.02        1.85      3.06 o 
   9   3   6       87.42       94.55      4.99 o 
  10   3   6       12.53        5.20      3.26 o 
  11   3   6        4.00       -0.27      3.45 o 
 -12   4   6       56.00       65.76      3.85 o 
 -11   4   6      102.35       98.20      4.25 o 
 -10   4   6       40.41       42.17      3.38 o 
  -9   4   6        5.28        4.76      2.42 o 
  -8   4   6        2.16        1.59      2.30 o 
  -7   4   6      101.91       93.68      3.70 o 
  -6   4   6      210.84      193.46      4.44 o 
  -5   4   6      136.70      141.28      2.67 o 
  -4   4   6      631.84      618.61     30.96 o 
  -3   4   6      299.05      311.93      9.89 o 
  -2   4   6      688.51      624.80     10.19 o 
  -1   4   6      142.00      124.85      2.37 o 
   0   4   6        0.09       -0.37      1.22 o 
   1   4   6      184.90      196.46      3.25 o 
   2   4   6      853.65      845.19      6.07 o 
   3   4   6       25.68       31.38      1.96 o 
   4   4   6      194.15      210.81      3.63 o 
   5   4   6     1559.35     1515.20     13.14 o 
   6   4   6      245.74      227.64      5.95 o 
   7   4   6       37.59       38.04      3.98 o 
   8   4   6       13.09        9.22      3.43 o 
   9   4   6        4.21        3.78      3.13 o 
  10   4   6       13.90        8.39      3.89 o 
 -11   5   6       21.63       23.72      3.50 o 
 -10   5   6       45.38       47.81      3.30 o 
  -9   5   6       40.80       48.65      3.35 o 
  -8   5   6       33.20       30.12      2.77 o 
  -7   5   6        4.55       -0.29      2.18 o 
  -6   5   6       88.26       84.97      3.40 o 
  -5   5   6      128.97      116.64      3.79 o 
  -4   5   6       38.14       34.25      1.79 o 
  -3   5   6       87.18       67.86      3.16 o 
  -2   5   6       20.80       27.44      2.55 o 
  -1   5   6      897.02      942.90     80.47 o 
   0   5   6      529.38      518.22     18.59 o 
   1   5   6       99.72       95.86      4.87 o 
   2   5   6        9.07        9.10      1.63 o 
   3   5   6      413.52      417.14      4.96 o 
   4   5   6      492.16      483.05      5.59 o 
   5   5   6        0.19       -0.61      2.10 o 
   6   5   6       16.45       16.39      2.29 o 
   7   5   6      142.35      143.26      5.48 o 
   8   5   6       26.97       32.47      3.60 o 
   9   5   6       51.74       63.03      4.77 o 
 -10   6   6        0.18        2.62      3.01 o 
  -9   6   6       11.89       14.37      2.94 o 
  -8   6   6       60.88       75.64      3.92 o 
  -7   6   6        3.95        2.20      2.43 o 
  -6   6   6       15.97       12.72      2.43 o 
  -5   6   6        7.22        5.75      2.44 o 
  -4   6   6       99.43       98.06      3.79 o 
  -3   6   6      155.24      145.50      4.30 o 
  -2   6   6       86.13       75.27      3.39 o 
  -1   6   6      108.40      104.38      3.97 o 
   0   6   6       31.27       29.54      3.10 o 
   1   6   6      360.45      343.94      6.56 o 
   2   6   6      249.86      222.81      5.67 o 
   3   6   6        0.67        1.65      1.95 o 
   4   6   6       23.62       26.19      2.43 o 
   5   6   6       11.61       13.56      2.40 o 
   6   6   6       12.96       12.88      2.47 o 
   7   6   6        0.89        1.42      2.52 o 
   8   6   6        0.49        2.49      2.51 o 
  -8   7   6        5.10        5.68      2.82 o 
  -7   7   6       21.41       22.01      3.19 o 
  -6   7   6       74.60       65.38      3.76 o 
  -5   7   6        1.55       -0.58      2.37 o 
  -4   7   6        0.60        3.55      2.38 o 
  -3   7   6        4.42        6.57      2.63 o 
  -2   7   6        2.06        1.71      2.50 o 
  -1   7   6        2.95        3.16      2.45 o 
   0   7   6        3.82        1.99      2.55 o 
   1   7   6       90.42       92.46      4.48 o 
   2   7   6        4.78        0.12      2.80 o 
   3   7   6        1.19        1.22      2.89 o 
   4   7   6        4.69        3.51      3.17 o 
   5   7   6        1.08       -0.24      2.89 o 
   6   7   6        0.23       -1.29      3.30 o 
   7   7   6        0.26        3.34      3.87 o 
  -6   8   6       11.71        7.67      2.84 o 
  -5   8   6        2.21        2.63      2.61 o 
  -4   8   6       81.63       80.13      4.09 o 
  -3   8   6       45.68       54.42      3.54 o 
  -2   8   6       97.67      101.07      4.26 o 
  -1   8   6       17.55       16.74      3.12 o 
   0   8   6       19.31       19.43      3.00 o 
   1   8   6       59.02       73.23      4.32 o 
   2   8   6        0.48       -2.35      3.06 o 
   3   8   6       25.18       24.04      3.38 o 
   4   8   6        1.92        1.67      3.51 o 
 -13   1   7       13.03       13.09      4.35 o 
 -12   1   7        5.31        2.79      2.23 o 
 -11   1   7       13.78       14.45      2.87 o 
 -10   1   7      226.05      240.16      4.29 o 
  -9   1   7       63.97       66.98      2.24 o 
  -8   1   7        0.25        0.29      1.17 o 
  -7   1   7       53.82       53.24      1.42 o 
  -6   1   7       27.04       28.74      0.81 o 
  -5   1   7      796.82      806.36      2.75 o 
  -4   1   7      532.95      549.43      4.30 o 
  -3   1   7       48.94       45.11      0.92 o 
  -2   1   7     1166.32     1158.52      6.05 o 
  -1   1   7      506.15      508.48      4.69 o 
   0   1   7     1363.88     1413.78      7.91 o 
   1   1   7      464.94      455.87      5.05 o 
   2   1   7      435.01      455.75      4.24 o 
   3   1   7      163.00      153.32      4.46 o 
   4   1   7      197.00      241.15      3.12 o 
   5   1   7       96.70       96.22      2.90 o 
   6   1   7        9.19        4.53      1.08 o 
   7   1   7       48.68       48.13      2.23 o 
   8   1   7       55.87       50.60      2.46 o 
   9   1   7      122.32      104.19      3.14 o 
  10   1   7       21.79       21.01      3.16 o 
  11   1   7       15.62       15.82      3.35 o 
 -13   2   7       21.19       21.51      2.84 o 
 -12   2   7      170.26      181.04      4.43 o 
 -11   2   7       28.73       29.32      2.67 o 
 -10   2   7      206.14      201.56      4.02 o 
  -9   2   7        0.06       -0.73      1.56 o 
  -8   2   7      261.03      256.80      4.02 o 
  -7   2   7      340.42      329.99      5.94 o 
  -6   2   7       38.17       40.29      1.17 o 
  -5   2   7        0.21        0.68      0.66 o 
  -4   2   7     1726.84     1671.63      4.90 o 
  -3   2   7     2536.14     2421.85     16.88 o 
  -2   2   7     2643.96     2723.63     19.15 o 
  -1   2   7      628.91      659.96      5.75 o 
   0   2   7      301.72      357.49      3.54 o 
   1   2   7      156.07      143.11      1.49 o 
   2   2   7        1.29        6.75      0.71 o 
   3   2   7      280.87      262.08      2.82 o 
   4   2   7      311.40      315.23      2.59 o 
   5   2   7      365.09      340.06      3.82 o 
   6   2   7      156.88      149.29      4.75 o 
   7   2   7      635.91      607.36      9.09 o 
   8   2   7        0.22       -1.45      3.31 o 
   9   2   7      106.48       99.20      4.90 o 
  10   2   7       24.31       30.26      3.92 o 
  11   2   7       10.03        8.98      3.55 o 
 -13   3   7        6.46        6.82      3.23 o 
 -12   3   7        0.77        0.17      2.92 o 
 -11   3   7        1.77       -0.68      2.87 o 
 -10   3   7        8.63       11.42      2.50 o 
  -9   3   7      480.61      467.89     11.35 o 
  -8   3   7      146.59      147.46      3.23 o 
  -7   3   7        7.52        5.06      1.70 o 
  -6   3   7     1007.83     1006.39      7.07 o 
  -5   3   7      703.60      700.96      7.79 o 
  -4   3   7      360.78      353.98      4.79 o 
  -3   3   7       76.63       77.53      2.71 o 
  -2   3   7     1218.75     1219.85      7.21 o 
  -1   3   7      275.38      230.24      2.20 o 
   0   3   7       68.26       73.12      1.44 o 
   1   3   7       19.89       22.43      1.50 o 
   2   3   7       67.20       68.57      3.95 o 
   3   3   7      651.05      620.50      8.95 o 
   4   3   7       26.61       20.93      2.63 o 
   5   3   7      248.97      237.05      5.49 o 
   6   3   7       20.40       21.81      3.39 o 
   7   3   7        4.16        3.54      3.06 o 
   8   3   7      282.29      282.53      7.05 o 
   9   3   7        3.28        1.81      2.80 o 
  10   3   7       11.31       14.24      3.52 o 
  11   3   7       47.27       50.74      4.60 o 
 -12   4   7       11.91       16.49      3.02 o 
 -11   4   7        2.56        6.31      2.74 o 
 -10   4   7       26.55       24.54      3.16 o 
  -9   4   7       19.80       17.25      2.56 o 
  -8   4   7       29.94       28.26      2.67 o 
  -7   4   7      214.47      213.53      4.98 o 
  -6   4   7      221.07      237.60      3.61 o 
  -5   4   7       60.27       57.05      2.15 o 
  -4   4   7      409.17      366.72      8.10 o 
  -3   4   7       51.88       55.66      3.17 o 
  -2   4   7      157.10      175.75      6.28 o 
  -1   4   7        1.54        1.71      1.23 o 
   0   4   7        1.62       -0.06      1.27 o 
   1   4   7       58.94       55.40      2.08 o 
   2   4   7       10.52       15.58      1.66 o 
   3   4   7       18.97       15.36      1.93 o 
   4   4   7      168.58      158.79      3.30 o 
   5   4   7       28.78       34.14      4.54 o 
   6   4   7       24.33       24.34      3.55 o 
   7   4   7       10.22        9.43      3.11 o 
   8   4   7       13.59        7.83      3.31 o 
   9   4   7        1.84        1.60      2.90 o 
  10   4   7       41.18       35.39      4.51 o 
 -11   5   7        5.81        7.86      3.25 o 
 -10   5   7        0.16        0.76      2.45 o 
  -9   5   7        1.02        3.34      2.59 o 
  -8   5   7        4.22        6.33      2.62 o 
  -7   5   7       58.81       45.37      3.03 o 
  -6   5   7       23.23       26.67      2.93 o 
  -5   5   7       38.41       32.43      2.94 o 
  -4   5   7       75.08       72.86      3.56 o 
  -3   5   7      404.54      381.18      6.13 o 
  -2   5   7       38.67       33.23      3.43 o 
  -1   5   7        4.99        3.37      1.55 o 
   0   5   7       22.91       22.53      2.04 o 
   1   5   7        9.07        6.29      1.82 o 
   2   5   7        3.73        1.86      1.72 o 
   3   5   7      257.93      252.35      6.85 o 
   4   5   7       10.70        9.72      2.07 o 
   5   5   7       19.26       17.30      2.30 o 
   6   5   7       58.38       47.85      2.75 o 
   7   5   7       87.68       81.43      3.41 o 
   8   5   7       25.07       26.47      3.61 o 
   9   5   7       20.84       21.43      4.13 o 
 -10   6   7       38.06       42.96      3.79 o 
  -9   6   7        3.81        7.27      2.58 o 
  -8   6   7       15.55       16.28      2.66 o 
  -7   6   7        1.94        0.03      2.11 o 
  -6   6   7        0.12       -0.22      2.31 o 
  -5   6   7       32.27       28.30      2.89 o 
  -4   6   7      243.63      264.53      5.71 o 
  -3   6   7      343.34      339.04      6.20 o 
  -2   6   7        2.77        2.00      2.26 o 
  -1   6   7        1.61       -2.11      2.54 o 
   0   6   7       33.03       37.62      3.11 o 
   1   6   7      210.31      187.90      5.25 o 
   2   6   7        7.78       10.03      2.61 o 
   3   6   7       13.11       15.49      2.10 o 
   4   6   7      198.82      194.23      5.27 o 
   5   6   7      122.07      122.86      5.03 o 
   6   6   7      120.20      128.17      4.05 o 
   7   6   7       27.04       29.81      3.34 o 
   8   6   7       24.08       22.33      2.67 o 
  -8   7   7       51.08       51.51      3.62 o 
  -7   7   7       55.75       53.32      3.39 o 
  -6   7   7       13.68       13.16      2.54 o 
  -5   7   7       72.60       75.92      3.68 o 
  -4   7   7       83.00       84.77      3.97 o 
  -3   7   7        0.92        4.27      2.71 o 
  -2   7   7      164.15      168.53      5.09 o 
  -1   7   7      210.17      220.02      5.79 o 
   0   7   7       45.52       34.43      3.59 o 
   1   7   7       65.92       56.49      3.70 o 
   2   7   7       88.53       87.65      4.55 o 
   3   7   7      185.72      179.01      5.88 o 
   4   7   7       21.18       22.06      3.71 o 
   5   7   7        1.96        0.59      3.03 o 
   6   7   7        0.26        2.07      3.77 o 
  -5   8   7        3.11        1.87      2.80 o 
  -4   8   7       50.99       61.04      3.94 o 
  -3   8   7       81.89       87.29      4.11 o 
  -2   8   7       17.26       19.64      3.16 o 
  -1   8   7        3.02        2.71      2.75 o 
   0   8   7      115.09      108.20      4.89 o 
   1   8   7       29.46       32.30      3.61 o 
   2   8   7        3.24       -0.62      3.31 o 
   3   8   7       12.27       10.80      3.02 o 
 -13   0   8       71.28       83.56      5.00 o 
 -12   0   8      293.21      288.96      7.34 o 
 -11   0   8       59.57       62.40      4.04 o 
 -10   0   8      288.95      291.95      6.32 o 
  -9   0   8       33.74       34.17      2.37 o 
  -8   0   8      293.32      308.25      9.88 o 
  -7   0   8      301.85      345.26      9.15 o 
  -6   0   8      196.58      202.78      5.30 o 
  -5   0   8       35.40       43.25      1.20 o 
  -4   0   8      943.11      874.22      5.95 o 
  -3   0   8     4455.67     4824.42     22.28 o 
  -2   0   8     2577.54     2593.03     17.06 o 
  -1   0   8      266.20      310.71      2.94 o 
   0   0   8     1567.34     1446.03     15.39 o 
   1   0   8      689.73      713.47      7.45 o 
   2   0   8       10.93       14.55      1.18 o 
   3   0   8      169.45      196.35      2.65 o 
   4   0   8     2199.04     2106.60     23.34 o 
   5   0   8      351.73      345.89      3.52 o 
   6   0   8      457.22      426.95      6.63 o 
   7   0   8      101.17       78.20      3.69 o 
   8   0   8       21.15       32.47      2.99 o 
   9   0   8       20.29       29.73      3.18 o 
  10   0   8        8.26        4.62      2.51 o 
  11   0   8       21.47       24.57      3.31 o 
 -13   1   8        6.69        7.15      2.50 o 
 -12   1   8        0.22       -0.20      2.25 o 
 -11   1   8      141.89      148.91      3.87 o 
 -10   1   8      264.39      265.73      5.54 o 
  -9   1   8       39.95       42.73      1.87 o 
  -8   1   8       37.78       40.06      1.80 o 
  -7   1   8       10.89       11.45      0.89 o 
  -6   1   8      186.23      194.88      1.58 o 
  -5   1   8       34.69       31.54      0.81 o 
  -4   1   8       19.67       21.28      1.15 o 
  -3   1   8      626.64      696.86      8.29 o 
  -2   1   8      516.76      438.36      5.37 o 
  -1   1   8     4253.64     4590.12     28.60 o 
   0   1   8      384.90      338.59      2.40 o 
   1   1   8       37.81       40.92      0.96 o 
   2   1   8      655.64      544.52      4.35 o 
   3   1   8      388.47      403.92      3.93 o 
   4   1   8      738.35      709.47      5.34 o 
   5   1   8        0.25        0.28      1.54 o 
   6   1   8      127.39      144.46      3.57 o 
   7   1   8      327.53      334.26      4.44 o 
   8   1   8        7.26        1.92      1.77 o 
   9   1   8       23.21       14.28      2.30 o 
  10   1   8       48.83       50.11      4.08 o 
  11   1   8       54.24       55.53      4.67 o 
 -13   2   8        0.48       -1.34      3.23 o 
 -12   2   8        8.81        6.86      2.52 o 
 -11   2   8       21.63       15.83      2.92 o 
 -10   2   8       69.96       67.16      3.55 o 
  -9   2   8        8.93       10.89      1.64 o 
  -8   2   8      180.87      178.41      3.45 o 
  -7   2   8      143.29      135.60      2.06 o 
  -6   2   8        1.89        2.51      0.79 o 
  -5   2   8       18.91       21.92      1.43 o 
  -4   2   8      258.15      256.75      1.81 o 
  -3   2   8      114.43      124.05      2.91 o 
  -2   2   8      472.00      457.73      7.62 o 
  -1   2   8     1529.78     1546.97      9.58 o 
   0   2   8      584.84      547.23      5.49 o 
   1   2   8        4.46        5.38      0.73 o 
   2   2   8      481.59      519.69      2.86 o 
   3   2   8      229.37      215.48      1.98 o 
   4   2   8       46.58       40.72      1.31 o 
   5   2   8      130.80      121.84      4.02 o 
   6   2   8       45.18       42.26      3.41 o 
   7   2   8       29.88       32.75      3.55 o 
   8   2   8        4.46        3.61      2.75 o 
   9   2   8        0.71       -2.12      2.89 o 
  10   2   8       23.70       19.89      3.37 o 
  11   2   8        0.26       -2.12      3.08 o 
 -12   3   8        1.48       -1.29      3.17 o 
 -11   3   8       11.45       17.39      3.22 o 
 -10   3   8       18.33       15.69      2.24 o 
  -9   3   8        4.31        4.73      1.89 o 
  -8   3   8        5.00        4.28      1.73 o 
  -7   3   8       39.73       46.23      2.74 o 
  -6   3   8      342.32      348.03      3.83 o 
  -5   3   8      197.08      204.01      4.69 o 
  -4   3   8       69.52       65.38      2.04 o 
  -3   3   8        0.03        0.63      1.05 o 
  -2   3   8      335.86      329.99      2.75 o 
  -1   3   8      161.69      157.78      3.07 o 
   0   3   8       59.22       60.13      2.14 o 
   1   3   8      207.85      219.54      3.13 o 
   2   3   8       39.87       33.54      1.71 o 
   3   3   8        8.48        9.16      1.62 o 
   4   3   8       30.17       26.78      3.70 o 
   5   3   8       10.67       10.49      3.19 o 
   6   3   8      299.66      279.35      6.51 o 
   7   3   8        0.48       -2.48      3.07 o 
   8   3   8       27.83       23.35      3.41 o 
   9   3   8       23.36       22.88      3.57 o 
  10   3   8       14.02       11.65      3.12 o 
 -12   4   8       86.07       94.08      4.71 o 
 -11   4   8       69.71       63.68      3.95 o 
 -10   4   8       14.53       14.74      2.75 o 
  -9   4   8        2.60        5.06      2.53 o 
  -8   4   8       69.36       60.93      3.36 o 
  -7   4   8        8.82        9.06      2.37 o 
  -6   4   8       79.59       76.74      5.71 o 
  -5   4   8     1647.67     1665.20     85.68 o 
  -4   4   8      143.53      142.68      6.16 o 
  -3   4   8      381.18      378.48     15.18 o 
  -2   4   8       97.05       88.61      8.94 o 
  -1   4   8        5.32        6.27      1.40 o 
   0   4   8        0.19       -1.33      1.33 o 
   1   4   8       52.87       54.99      2.04 o 
   2   4   8        4.10        7.07      1.55 o 
   3   4   8        9.07        8.94      1.80 o 
   4   4   8      260.82      250.19     10.77 o 
   5   4   8      930.83      943.18      7.78 o 
   6   4   8      139.32      135.04      5.35 o 
   7   4   8        8.96        6.99      2.99 o 
   8   4   8       19.66       21.56      3.42 o 
   9   4   8       23.17       23.88      3.38 o 
  10   4   8       30.39       22.19      4.22 o 
 -11   5   8      113.12      125.10      4.99 o 
 -10   5   8       34.16       31.20      3.56 o 
  -9   5   8       48.16       46.81      3.39 o 
  -8   5   8        0.27        0.23      2.22 o 
  -7   5   8      160.19      162.81      4.78 o 
  -6   5   8      443.33      403.47      6.64 o 
  -5   5   8       88.74       84.08      3.78 o 
  -4   5   8      199.26      184.59      4.87 o 
  -3   5   8       12.75       10.06      2.74 o 
  -2   5   8       71.05       71.30      6.57 o 
  -1   5   8      251.90      263.41     14.61 o 
   0   5   8        0.39       -1.60      1.60 o 
   1   5   8        0.01       -0.72      1.58 o 
   2   5   8      264.15      260.68      4.23 o 
   3   5   8      297.49      308.99      4.66 o 
   4   5   8      162.89      153.66      3.78 o 
   5   5   8        8.24        5.75      2.18 o 
   6   5   8       67.43       66.98      3.07 o 
   7   5   8       91.34       93.40      3.69 o 
   8   5   8       64.52       69.90      4.59 o 
   9   5   8        1.04        2.11      3.18 o 
 -10   6   8        5.53        6.28      2.77 o 
  -9   6   8       77.70       74.63      4.27 o 
  -8   6   8       19.93       17.72      3.12 o 
  -7   6   8        0.38        0.85      2.48 o 
  -6   6   8        0.00       -1.38      2.47 o 
  -5   6   8        2.14        1.71      2.35 o 
  -4   6   8       84.43       76.86      3.84 o 
  -3   6   8      126.45      124.75      4.33 o 
  -2   6   8      141.09      136.22      4.41 o 
  -1   6   8        3.29        3.50      2.29 o 
   0   6   8       41.53       43.36      3.29 o 
   1   6   8      179.32      180.17      5.23 o 
   2   6   8       21.81       22.08      2.56 o 
   3   6   8        7.59        6.60      2.17 o 
   4   6   8       26.49       23.16      2.48 o 
   5   6   8       23.42       29.85      4.22 o 
   6   6   8       43.21       41.16      2.91 o 
   7   6   8        0.09       -2.58      2.58 o 
  -8   7   8       38.44       31.37      3.56 o 
  -7   7   8        0.85       -0.30      2.65 o 
  -6   7   8        0.48        0.56      2.39 o 
  -5   7   8       13.45       13.50      2.69 o 
  -4   7   8       21.16       23.37      2.94 o 
  -3   7   8        3.17        8.70      2.64 o 
  -2   7   8        5.84        8.81      2.64 o 
  -1   7   8        5.44        4.03      2.43 o 
   0   7   8       37.03       31.65      3.36 o 
   1   7   8       10.12        8.00      2.84 o 
   2   7   8       18.28       15.33      3.34 o 
   3   7   8        0.09        0.20      2.91 o 
   4   7   8       41.68       46.45      4.24 o 
   5   7   8        0.02       -0.93      3.41 o 
   6   7   8       13.70       12.94      3.90 o 
  -5   8   8       13.37       12.68      2.97 o 
  -4   8   8       26.58       40.68      3.70 o 
  -3   8   8        2.43        5.76      2.61 o 
  -2   8   8       14.61       16.74      3.21 o 
  -1   8   8       24.19       18.42      3.01 o 
   0   8   8       43.45       44.88      3.57 o 
   1   8   8       24.60       22.92      3.18 o 
   2   8   8       83.80       89.70      4.74 o 
   3   8   8        9.31       10.06      3.65 o 
 -13   1   9        0.12        1.40      2.51 o 
 -12   1   9        9.34        7.05      2.50 o 
 -11   1   9       13.71       14.50      2.86 o 
 -10   1   9      195.40      200.60      3.34 o 
  -9   1   9        4.13        4.97      1.37 o 
  -8   1   9       39.78       35.06      1.58 o 
  -7   1   9      104.18      105.60      1.91 o 
  -6   1   9       57.87       51.07      1.16 o 
  -5   1   9      666.78      652.36      5.12 o 
  -4   1   9        5.93        5.36      0.66 o 
  -3   1   9      462.88      497.37      3.35 o 
  -2   1   9      388.91      357.93      4.67 o 
  -1   1   9      667.37      663.48      4.73 o 
   0   1   9      247.43      239.58      1.72 o 
   1   1   9      222.07      200.75      3.43 o 
   2   1   9      588.01      584.55      3.61 o 
   3   1   9       34.73       40.00      1.86 o 
   4   1   9        1.80        1.51      1.41 o 
   5   1   9        3.06        0.46      1.64 o 
   6   1   9       48.81       48.69      2.32 o 
   7   1   9       55.84       55.42      2.54 o 
   8   1   9      108.56       95.30      3.00 o 
   9   1   9        0.28       -1.16      2.94 o 
  10   1   9       36.27       27.77      3.41 o 
  11   1   9       30.86       32.67      3.94 o 
 -13   2   9       40.22       48.92      3.18 o 
 -12   2   9       51.00       52.77      3.20 o 
 -11   2   9        6.18        5.09      2.13 o 
 -10   2   9       60.67       59.61      2.36 o 
  -9   2   9      239.04      245.37      6.20 o 
  -8   2   9      193.66      190.12      2.60 o 
  -7   2   9       14.93       15.44      1.37 o 
  -6   2   9      174.48      150.08      2.91 o 
  -5   2   9     1234.91     1253.12     17.47 o 
  -4   2   9     1785.65     1657.33     12.48 o 
  -3   2   9     2040.15     1983.59     33.26 o 
  -2   2   9      437.34      418.56      3.08 o 
  -1   2   9      282.43      312.90      2.64 o 
   0   2   9       21.98       11.16      0.96 o 
   1   2   9      208.92      206.73      2.27 o 
   2   2   9       24.68       19.86      1.14 o 
   3   2   9      361.11      372.87      3.19 o 
   4   2   9      524.07      532.18      4.94 o 
   5   2   9      206.71      202.90      5.45 o 
   6   2   9      280.16      248.16      6.23 o 
   7   2   9      139.83      127.22      5.05 o 
   8   2   9      172.53      176.01      5.80 o 
   9   2   9       21.41       16.69      3.37 o 
  10   2   9       16.49       10.49      3.11 o 
 -12   3   9       33.86       28.71      3.60 o 
 -11   3   9        2.24        1.14      2.68 o 
 -10   3   9      140.07      135.97      3.65 o 
  -9   3   9      163.90      159.06      3.58 o 
  -8   3   9        1.96       -0.44      1.82 o 
  -7   3   9      785.88      788.65     33.13 o 
  -6   3   9      505.89      476.56      4.04 o 
  -5   3   9      615.09      585.00      5.03 o 
  -4   3   9      374.97      336.67      4.30 o 
  -3   3   9      564.32      578.95      3.89 o 
  -2   3   9     1173.26     1148.20      5.17 o 
  -1   3   9       72.40       90.68      1.70 o 
   0   3   9        3.55        1.01      0.88 o 
   1   3   9       30.30       25.52      1.72 o 
   2   3   9      202.83      197.45      6.93 o 
   3   3   9      551.76      535.21     17.80 o 
   4   3   9        4.35        3.89      1.70 o 
   5   3   9       67.60       50.43      3.74 o 
   6   3   9      273.84      272.45      6.81 o 
   7   3   9       49.05       45.19      4.30 o 
   8   3   9      204.54      188.16      6.14 o 
   9   3   9       32.37       33.92      3.95 o 
  10   3   9       10.33       10.90      3.26 o 
 -12   4   9        1.03        2.67      3.19 o 
 -11   4   9        3.21        3.90      3.04 o 
 -10   4   9        2.06        2.64      2.64 o 
  -9   4   9       33.38       32.39      3.25 o 
  -8   4   9       26.98       25.99      2.83 o 
  -7   4   9       54.56       55.21      2.45 o 
  -6   4   9        0.20        2.66      1.77 o 
  -5   4   9      705.68      708.48     28.39 o 
  -4   4   9      220.49      240.16      3.59 o 
  -3   4   9       73.44       61.09      3.29 o 
  -2   4   9       19.54       16.62      1.53 o 
  -1   4   9      250.90      274.75     12.59 o 
   0   4   9      200.11      209.29      7.74 o 
   1   4   9       93.84       78.07      2.41 o 
   2   4   9       16.10       16.74      1.82 o 
   3   4   9       24.24       22.36      2.11 o 
   4   4   9        7.28        9.87      2.50 o 
   5   4   9      152.44      148.40      3.73 o 
   6   4   9        0.61        0.47      2.06 o 
   7   4   9       18.39       13.68      3.43 o 
   8   4   9        2.27       -2.79      3.56 o 
   9   4   9       22.01       12.50      3.58 o 
 -11   5   9        0.19        0.75      3.42 o 
 -10   5   9        0.86        1.01      2.49 o 
  -9   5   9        3.21        2.77      2.70 o 
  -8   5   9        0.35       -2.41      2.41 o 
  -7   5   9       23.71       23.06      2.95 o 
  -6   5   9       45.73       34.83      2.87 o 
  -5   5   9        0.70       -0.84      2.48 o 
  -4   5   9        0.95        1.24      2.54 o 
  -3   5   9        2.12        1.37      1.81 o 
  -2   5   9       25.07       33.07      3.46 o 
  -1   5   9       45.16       40.06      2.13 o 
   0   5   9       72.39       65.67      2.86 o 
   1   5   9       15.13       12.72      1.72 o 
   2   5   9        3.86        1.45      1.93 o 
   3   5   9      107.02      115.79      3.38 o 
   4   5   9       17.84       17.07      2.44 o 
   5   5   9       20.54       23.20      2.56 o 
   6   5   9       41.21       32.57      2.67 o 
   7   5   9       19.01       15.94      3.29 o 
   8   5   9        5.18        6.33      2.58 o 
  -9   6   9       32.52       37.21      3.38 o 
  -8   6   9        7.21        9.10      2.89 o 
  -7   6   9        3.08        3.14      2.63 o 
  -6   6   9        1.24        0.67      2.44 o 
  -5   6   9       15.44       18.19      2.72 o 
  -4   6   9      162.14      146.08      4.61 o 
  -3   6   9       24.81       26.25      3.12 o 
  -2   6   9        0.17        0.55      2.06 o 
  -1   6   9       37.54       23.94      2.76 o 
   0   6   9       57.33       56.08      3.48 o 
   1   6   9        0.15       -0.95      1.83 o 
   2   6   9        3.15        0.77      2.01 o 
   3   6   9       93.33       99.61      3.37 o 
   4   6   9      196.36      200.62      4.49 o 
   5   6   9       74.55       78.10      3.45 o 
   6   6   9       31.29       30.45      5.45 o 
   7   6   9        6.86        9.78      2.53 o 
  -7   7   9       77.00       79.45      4.18 o 
  -6   7   9        8.98        7.90      2.80 o 
  -5   7   9       31.80       34.73      3.19 o 
  -4   7   9        7.45        7.00      2.53 o 
  -3   7   9       67.43       77.15      3.88 o 
  -2   7   9      153.58      150.49      4.93 o 
  -1   7   9       34.89       35.30      3.39 o 
   0   7   9        0.04       -0.91      2.47 o 
   1   7   9       65.27       67.29      4.19 o 
   2   7   9       79.35       71.16      4.39 o 
   3   7   9       63.66       71.92      4.22 o 
   4   7   9        0.34       -1.41      3.37 o 
   5   7   9        7.53        7.87      3.76 o 
  -4   8   9       77.21       94.74      4.51 o 
  -3   8   9        7.28        5.81      3.12 o 
  -2   8   9        0.38        2.15      2.22 o 
  -1   8   9       25.13       30.23      3.60 o 
   0   8   9       56.97       53.10      4.24 o 
   1   8   9        0.14       -0.52      3.15 o 
   2   8   9       13.62       11.16      3.16 o 
 -13   0  10      176.36      180.53      6.38 o 
 -12   0  10      169.69      184.23      6.28 o 
 -11   0  10        3.98        5.05      3.14 o 
 -10   0  10      198.16      177.58      3.91 o 
  -9   0  10       82.36       82.74      2.92 o 
  -8   0  10       14.91       14.39      2.02 o 
  -7   0  10       42.89       49.18      5.42 o 
  -6   0  10     1989.86     1945.25     66.79 o 
  -5   0  10       11.73        6.55      1.22 o 
  -4   0  10      461.69      445.96      8.91 o 
  -3   0  10      159.80      147.66     10.14 o 
  -2   0  10        0.40        7.39      3.42 o 
  -1   0  10       51.53       64.85      2.73 o 
   0   0  10      691.93      664.22      7.34 o 
   1   0  10      114.99      109.67      3.47 o 
   2   0  10        7.66        3.08      2.03 o 
   3   0  10      413.19      432.59      6.45 o 
   4   0  10     1258.24     1275.25     11.04 o 
   5   0  10      559.00      486.88      7.36 o 
   6   0  10      107.97       97.44      4.05 o 
   7   0  10       53.32       58.69      3.71 o 
   8   0  10      147.76      147.96      5.11 o 
   9   0  10       34.90       31.63      3.69 o 
  10   0  10        4.29       -2.30      2.79 o 
 -13   1  10        0.17        3.79      2.46 o 
 -12   1  10        7.19        9.54      2.57 o 
 -11   1  10      238.01      262.76     11.28 o 
 -10   1  10       54.39       51.41      2.27 o 
  -9   1  10       81.19       84.18      2.09 o 
  -8   1  10      824.51      788.17      8.40 o 
  -7   1  10      792.62      794.57      8.44 o 
  -6   1  10      327.55      315.73      3.80 o 
  -5   1  10        1.04        2.66      0.86 o 
  -4   1  10       24.81       23.16      0.89 o 
  -3   1  10        4.38        2.04      0.88 o 
  -2   1  10       46.85       60.08      1.64 o 
  -1   1  10      719.13      670.55      5.57 o 
   0   1  10       13.33       13.29      0.97 o 
   1   1  10       41.73       52.20      1.62 o 
   2   1  10       63.93       65.56      1.54 o 
   3   1  10      689.95      661.22     12.65 o 
   4   1  10        2.49        3.52      1.64 o 
   5   1  10      264.10      256.86      3.94 o 
   6   1  10      474.27      435.89      5.11 o 
   7   1  10      240.74      217.90      4.02 o 
   8   1  10        0.03        1.15      1.84 o 
   9   1  10        0.97        1.94      2.96 o 
  10   1  10       34.82       33.78      4.12 o 
 -12   2  10        0.92        1.26      2.34 o 
 -11   2  10       58.58       65.25      2.53 o 
 -10   2  10      113.71      108.33      2.72 o 
  -9   2  10        2.48        4.02      1.63 o 
  -8   2  10       10.75       10.69      1.40 o 
  -7   2  10       12.65       12.33      1.32 o 
  -6   2  10      268.31      261.07      3.09 o 
  -5   2  10       46.64       40.91      2.15 o 
  -4   2  10        3.60        3.78      1.19 o 
  -3   2  10      542.14      562.29     10.80 o 
  -2   2  10        2.62        2.67      1.12 o 
  -1   2  10        0.01        0.68      0.87 o 
   0   2  10        1.37        0.30      0.87 o 
   1   2  10      304.00      294.14      3.45 o 
   2   2  10       43.92       43.48      1.47 o 
   3   2  10       82.24       79.12      1.87 o 
   4   2  10      270.34      266.88      3.07 o 
   5   2  10       82.51       78.21      4.34 o 
   6   2  10        0.09        0.73      2.77 o 
   7   2  10       78.00       76.66      4.35 o 
   8   2  10        0.82        3.54      3.19 o 
   9   2  10       21.54       15.76      3.47 o 
  10   2  10        0.59       -3.50      3.50 o 
 -12   3  10        0.71       -0.48      3.17 o 
 -11   3  10       82.36       82.25      3.40 o 
 -10   3  10       28.33       20.59      2.34 o 
  -9   3  10       12.65       14.43      2.16 o 
  -8   3  10       78.30       73.34      3.19 o 
  -7   3  10       13.29       14.96      1.66 o 
  -6   3  10       40.76       42.62      1.84 o 
  -5   3  10       52.64       57.95      2.30 o 
  -4   3  10      206.13      182.75      3.05 o 
  -3   3  10        0.60        0.97      1.19 o 
  -2   3  10      328.79      319.36      8.89 o 
  -1   3  10      103.87      109.35      1.89 o 
   0   3  10      106.24       88.02      2.30 o 
   1   3  10       72.13       61.43      2.15 o 
   2   3  10      184.05      186.15      6.67 o 
   3   3  10       30.56       27.46      2.09 o 
   4   3  10      223.34      217.28      6.52 o 
   5   3  10      140.22      143.58      3.47 o 
   6   3  10       58.60       54.38      4.33 o 
   7   3  10       64.34       73.59      4.64 o 
   8   3  10       14.22       14.90      3.80 o 
   9   3  10       28.80       22.49      4.07 o 
 -11   4  10        0.38       -1.10      2.63 o 
 -10   4  10       18.26       21.72      3.02 o 
  -9   4  10       88.56       88.05      4.17 o 
  -8   4  10       35.54       38.27      3.33 o 
  -7   4  10       14.78       14.33      1.98 o 
  -6   4  10      239.75      240.51      4.08 o 
  -5   4  10      711.32      710.54     13.88 o 
  -4   4  10       62.70       62.07      2.40 o 
  -3   4  10       42.05       33.10      2.12 o 
  -2   4  10       38.39       41.98      1.92 o 
  -1   4  10        3.59        3.08      1.68 o 
   0   4  10       62.44       60.64      2.29 o 
   1   4  10       17.13       15.66      1.85 o 
   2   4  10       51.94       50.53      3.06 o 
   3   4  10       59.65       58.50      4.67 o 
   4   4  10     1218.25     1223.00      8.90 o 
   5   4  10      161.18      151.08      3.85 o 
   6   4  10       38.61       33.82      2.66 o 
   7   4  10      181.64      178.72      4.31 o 
   8   4  10        1.69       -0.06      3.58 o 
   9   4  10       25.80       30.87      4.44 o 
 -10   5  10       29.16       34.00      3.82 o 
  -9   5  10        9.74        9.87      2.49 o 
  -8   5  10       56.24       58.55      3.74 o 
  -7   5  10       74.44       74.47      3.79 o 
  -6   5  10       14.19       10.61      2.35 o 
  -5   5  10       66.84       64.72      3.48 o 
  -4   5  10       63.37       61.57      3.33 o 
  -3   5  10      202.14      206.20      6.83 o 
  -2   5  10      256.58      250.24     14.24 o 
  -1   5  10       25.59       27.67      2.05 o 
   0   5  10        1.54        0.31      1.65 o 
   1   5  10       64.02       70.58      3.94 o 
   2   5  10      640.21      631.04      9.67 o 
   3   5  10      148.59      154.34     10.41 o 
   4   5  10       33.88       35.52      2.64 o 
   5   5  10       86.14       90.61      3.45 o 
   6   5  10      152.21      149.03      5.14 o 
   7   5  10       30.03       31.28      2.89 o 
   8   5  10        0.12       -1.74      2.67 o 
  -9   6  10       99.27      106.16      4.82 o 
  -8   6  10        0.75        0.94      2.56 o 
  -7   6  10       17.97       16.92      2.99 o 
  -6   6  10       26.81       26.25      3.08 o 
  -5   6  10       17.01       16.89      2.84 o 
  -4   6  10       41.44       36.38      3.20 o 
  -3   6  10        0.78        0.46      2.36 o 
  -2   6  10        4.33        3.06      2.38 o 
  -1   6  10       73.04       64.85      3.64 o 
   0   6  10       84.00       79.97      3.99 o 
   1   6  10       86.84       72.06      2.79 o 
   2   6  10        0.04       -1.45      2.01 o 
   3   6  10       73.38       71.28      3.15 o 
   4   6  10       89.43       88.36      7.24 o 
   5   6  10       96.93       99.82      3.69 o 
   6   6  10        4.22        5.66      2.69 o 
  -7   7  10        8.62        5.39      2.96 o 
  -6   7  10        2.77        0.03      2.66 o 
  -5   7  10       56.17       58.39      3.56 o 
  -4   7  10        1.19        5.18      2.89 o 
  -3   7  10       21.73       29.05      3.46 o 
  -2   7  10        2.89        6.30      2.61 o 
  -1   7  10        5.32        3.01      2.68 o 
   0   7  10       34.44       32.66      3.26 o 
   1   7  10        6.41        0.94      3.01 o 
   2   7  10       10.55        6.20      3.12 o 
   3   7  10       50.04       63.80      4.37 o 
   4   7  10       15.61       16.04      3.37 o 
  -2   8  10        1.52        2.88      3.05 o 
  -1   8  10       10.30       11.87      3.21 o 
   0   8  10       39.01       43.36      4.04 o 
 -13   1  11        3.21        4.76      2.82 o 
 -12   1  11        5.25        5.73      3.27 o 
 -11   1  11       39.83       42.34      2.41 o 
 -10   1  11        3.24        1.71      1.47 o 
  -9   1  11       31.71       30.92      1.66 o 
  -8   1  11       82.27       80.38      1.95 o 
  -7   1  11        3.63        3.04      1.18 o 
  -6   1  11       85.80       90.29      4.22 o 
  -5   1  11       10.07       10.62      1.23 o 
  -4   1  11       59.93       63.38      3.06 o 
  -3   1  11      225.17      203.42      3.30 o 
  -2   1  11      507.50      518.02     11.34 o 
  -1   1  11        4.15        4.51      0.93 o 
   0   1  11      258.83      242.93     13.46 o 
   1   1  11      488.52      508.44     15.19 o 
   2   1  11      182.91      174.02      3.90 o 
   3   1  11       29.80       29.90      3.46 o 
   4   1  11        3.46        4.80      1.77 o 
   5   1  11      109.37      108.71      3.04 o 
   6   1  11       29.16       25.81      2.18 o 
   7   1  11       25.42       24.03      2.58 o 
   8   1  11       16.63       13.20      3.21 o 
   9   1  11       67.86       59.63      4.36 o 
  10   1  11       10.94       10.82      4.16 o 
 -12   2  11       15.85       11.48      2.54 o 
 -11   2  11        4.83        2.55      1.96 o 
 -10   2  11       23.91       26.06      2.03 o 
  -9   2  11      107.47      110.62      2.78 o 
  -8   2  11        1.81        1.28      1.49 o 
  -7   2  11      104.66      100.78      2.38 o 
  -6   2  11      124.84      114.88      2.35 o 
  -5   2  11      481.68      446.49      7.97 o 
  -4   2  11      538.09      517.78      3.84 o 
  -3   2  11      165.47      161.38      5.62 o 
  -2   2  11      594.94      582.17      9.73 o 
  -1   2  11        0.50       -0.67      1.47 o 
   0   2  11      349.14      349.78      3.06 o 
   1   2  11       18.60       15.92      1.28 o 
   2   2  11      297.68      286.53      3.12 o 
   3   2  11     1738.55     1734.67      9.26 o 
   4   2  11      186.86      174.28      5.36 o 
   5   2  11      147.42      128.55      5.04 o 
   6   2  11       22.23       20.91      3.58 o 
   7   2  11       65.90       82.05      4.67 o 
   8   2  11       81.59       73.21      4.33 o 
   9   2  11        6.92        7.85      3.18 o 
 -12   3  11       23.43       25.27      3.38 o 
 -11   3  11       10.36        6.46      2.27 o 
 -10   3  11       32.98       34.72      5.07 o 
  -9   3  11       14.46       14.13      2.21 o 
  -8   3  11       92.36       89.72      2.45 o 
  -7   3  11      182.60      175.40      2.92 o 
  -6   3  11        0.02        1.06      1.52 o 
  -5   3  11       10.92       12.62      1.53 o 
  -4   3  11      504.31      465.03      4.51 o 
  -3   3  11      267.53      249.70      2.92 o 
  -2   3  11      315.85      319.42      3.67 o 
  -1   3  11       73.76       70.34      1.70 o 
   0   3  11        2.13        0.04      1.42 o 
   1   3  11      399.84      385.23     12.51 o 
   2   3  11      998.05      995.76      7.18 o 
   3   3  11        0.10        2.47      2.01 o 
   4   3  11        0.09        1.57      2.00 o 
   5   3  11      335.95      332.51      4.90 o 
   6   3  11       45.15       39.13      2.60 o 
   7   3  11      123.93      117.38      5.32 o 
   8   3  11       28.77       30.22      4.16 o 
   9   3  11       23.68       20.26      4.48 o 
 -11   4  11        7.90        8.78      3.01 o 
 -10   4  11        6.28        5.98      3.19 o 
  -9   4  11        0.35       -0.17      2.43 o 
  -8   4  11        3.46        3.50      2.06 o 
  -7   4  11        8.83        8.24      1.97 o 
  -6   4  11       10.38       11.12      2.51 o 
  -5   4  11      162.47      152.20      2.70 o 
  -4   4  11       24.67       20.83      2.04 o 
  -3   4  11       37.49       39.53      2.13 o 
  -2   4  11       32.82       31.22      1.93 o 
  -1   4  11      194.68      183.64      5.04 o 
   0   4  11      108.25       98.08      3.41 o 
   1   4  11       11.52       10.32      1.85 o 
   2   4  11       33.44       30.54      3.43 o 
   3   4  11       94.69       89.90      4.89 o 
   4   4  11       95.28       95.27      3.98 o 
   5   4  11       69.67       63.78      3.05 o 
   6   4  11       31.64       34.80      2.83 o 
   7   4  11        0.01        2.99      2.17 o 
   8   4  11        9.96        6.42      2.50 o 
 -10   5  11       39.49       40.33      3.81 o 
  -9   5  11        1.17        3.60      2.57 o 
  -8   5  11       21.71       17.47      3.02 o 
  -7   5  11       44.64       43.21      3.41 o 
  -6   5  11        0.31        0.92      2.36 o 
  -5   5  11       24.49       24.90      2.67 o 
  -4   5  11       26.22       25.61      2.12 o 
  -3   5  11        0.17        0.68      1.70 o 
  -2   5  11       33.96       34.41      2.21 o 
  -1   5  11        5.11        3.24      1.72 o 
   0   5  11       37.32       29.83      2.71 o 
   1   5  11       18.64       20.73      3.78 o 
   2   5  11        5.09        7.74      2.70 o 
   3   5  11        0.61        1.03      1.99 o 
   4   5  11       22.07       21.09      2.60 o 
   5   5  11        4.85        6.63      2.41 o 
   6   5  11        1.33        5.75      2.54 o 
   7   5  11        3.45        4.05      2.69 o 
  -8   6  11       12.00        9.73      2.66 o 
  -7   6  11        7.77        3.02      2.91 o 
  -6   6  11       64.35       61.33      3.88 o 
  -5   6  11       76.49       70.06      3.94 o 
  -4   6  11      143.55      144.16      4.86 o 
  -3   6  11        2.31        3.74      2.83 o 
  -2   6  11        1.38        3.28      2.53 o 
  -1   6  11        6.76        9.99      2.71 o 
   0   6  11       49.35       47.04      3.49 o 
   1   6  11       14.41        9.20      2.17 o 
   2   6  11        9.61       11.34      2.07 o 
   3   6  11       75.85       69.57      3.22 o 
   4   6  11       64.91       73.03      3.31 o 
   5   6  11        0.43        2.85      2.33 o 
  -6   7  11       10.52       11.88      2.69 o 
  -5   7  11        7.89        9.66      2.93 o 
  -4   7  11        5.79       11.89      3.05 o 
  -3   7  11      162.75      157.98      5.16 o 
  -2   7  11       29.42       34.75      3.54 o 
  -1   7  11        4.25        3.30      2.63 o 
   0   7  11       52.86       49.79      3.65 o 
   1   7  11       77.95       79.33      4.32 o 
   2   7  11       40.16       40.62      3.69 o 
   3   7  11        0.34       -0.62      3.15 o 
 -12   0  12        0.16        2.92      3.32 o 
 -11   0  12       59.17       67.34      4.19 o 
 -10   0  12       40.09       47.26      4.01 o 
  -9   0  12        0.78       -0.39      1.93 o 
  -8   0  12       43.30       37.09      2.25 o 
  -7   0  12      212.04      210.14      7.24 o 
  -6   0  12      292.72      260.95      6.24 o 
  -5   0  12      140.92      151.28      4.76 o 
  -4   0  12      512.18      488.50      7.30 o 
  -3   0  12       42.81       38.37      2.88 o 
  -2   0  12       10.00        1.71      2.14 o 
  -1   0  12      383.54      427.33      6.61 o 
   0   0  12       81.73       88.23      3.98 o 
   1   0  12      430.80      423.58      6.88 o 
   2   0  12      990.32      952.49     10.02 o 
   3   0  12     1360.34     1364.95     12.15 o 
   4   0  12      373.22      370.72      6.78 o 
   5   0  12       10.65        9.06      2.92 o 
   6   0  12       22.96       23.38      3.24 o 
   7   0  12      373.70      381.11      7.71 o 
   8   0  12        0.04        1.75      3.09 o 
   9   0  12       18.33       20.32      3.62 o 
 -12   1  12       64.90       66.13      3.31 o 
 -11   1  12      149.61      157.40      3.34 o 
 -10   1  12       13.00       11.03      1.63 o 
  -9   1  12       18.42       19.11      1.83 o 
  -8   1  12        2.00        0.24      1.54 o 
  -7   1  12       18.22       21.46      1.64 o 
  -6   1  12      148.10      133.08      3.87 o 
  -5   1  12       67.60       62.04      1.77 o 
  -4   1  12      119.21      109.15      2.27 o 
  -3   1  12       42.85       60.43      4.45 o 
  -2   1  12       32.29       27.96      2.80 o 
  -1   1  12       15.02       10.80      3.12 o 
   0   1  12     1117.37     1087.48     30.41 o 
   1   1  12     1083.26     1089.07     18.82 o 
   2   1  12      256.44      248.89      3.94 o 
   3   1  12      243.91      243.78      3.99 o 
   4   1  12      217.99      216.52      3.89 o 
   5   1  12      243.21      249.91      4.28 o 
   6   1  12       49.75       55.59      2.61 o 
   7   1  12       22.70       21.44      3.26 o 
   8   1  12       39.64       43.89      4.06 o 
   9   1  12      106.85      110.38      5.50 o 
 -12   2  12        8.22        2.83      2.68 o 
 -11   2  12        3.77        2.68      2.48 o 
 -10   2  12        0.57       -0.31      2.17 o 
  -9   2  12        1.13        0.01      1.73 o 
  -8   2  12        4.24        3.52      1.58 o 
  -7   2  12        0.93        0.83      1.45 o 
  -6   2  12      131.72      127.91      3.20 o 
  -5   2  12        1.99        3.95      1.41 o 
  -4   2  12        0.06        0.17      1.19 o 
  -3   2  12       30.68       30.26      1.47 o 
  -2   2  12       88.33       95.69      3.42 o 
  -1   2  12       63.08       67.48      1.78 o 
   0   2  12        7.44        9.99      1.18 o 
   1   2  12        6.36        4.91      1.78 o 
   2   2  12       67.18       58.16      2.51 o 
   3   2  12      135.06      149.82      5.40 o 
   4   2  12      233.35      245.04      6.26 o 
   5   2  12       24.71       22.64      3.35 o 
   6   2  12       21.36       23.50      3.68 o 
   7   2  12       71.85       76.28      4.81 o 
   8   2  12        1.88        6.27      3.18 o 
   9   2  12        0.09        4.19      3.10 o 
 -11   3  12        1.38        0.44      2.27 o 
 -10   3  12       30.09       27.62      2.56 o 
  -9   3  12       51.54       54.67      2.77 o 
  -8   3  12       89.33       93.79      2.54 o 
  -7   3  12       76.35       73.37      2.23 o 
  -6   3  12      228.95      223.60      3.16 o 
  -5   3  12      122.46      127.33      2.48 o 
  -4   3  12        0.01       -0.28      1.33 o 
  -3   3  12        9.92       10.26      1.37 o 
  -2   3  12      496.03      461.88      9.38 o 
  -1   3  12       31.01       24.97      1.81 o 
   0   3  12       14.12       12.61      1.65 o 
   1   3  12        0.16       -0.36      1.58 o 
   2   3  12       88.85       88.72      3.89 o 
   3   3  12        6.69        5.21      2.01 o 
   4   3  12        9.75        1.80      3.40 o 
   5   3  12      196.79      193.34      6.12 o 
   6   3  12        0.98        1.72      3.63 o 
   7   3  12        0.52        3.99      3.38 o 
   8   3  12        8.04        9.16      3.99 o 
 -11   4  12       30.18       29.49      3.87 o 
 -10   4  12       13.62       12.92      3.25 o 
  -9   4  12       19.58       20.39      2.85 o 
  -8   4  12        0.01        2.98      2.11 o 
  -7   4  12        5.46        9.13      1.82 o 
  -6   4  12      612.29      580.03      7.96 o 
  -5   4  12       10.18       11.77      1.92 o 
  -4   4  12       43.68       41.40      2.21 o 
  -3   4  12       50.42       47.84      3.52 o 
  -2   4  12       11.57        9.18      1.63 o 
  -1   4  12      221.35      216.50      8.54 o 
   0   4  12        7.06        8.25      1.78 o 
   1   4  12        9.04        6.24      1.82 o 
   2   4  12       73.99       75.74      3.26 o 
   3   4  12      192.25      204.40      4.09 o 
   4   4  12      256.14      253.01      5.23 o 
   5   4  12        8.10        9.39      2.42 o 
   6   4  12       99.42      102.61      3.66 o 
   7   4  12        8.09       11.34      3.98 o 
  -9   5  12       69.72       76.66      4.04 o 
  -8   5  12      148.52      147.77      5.23 o 
  -7   5  12       31.92       32.47      3.31 o 
  -6   5  12       19.11       15.04      2.84 o 
  -5   5  12       25.37       25.95      3.05 o 
  -4   5  12       51.54       48.95      2.49 o 
  -3   5  12       93.90       95.58      3.02 o 
  -2   5  12       84.36       90.56      8.46 o 
  -1   5  12       13.07       10.30      1.95 o 
   0   5  12        2.94        4.26      1.98 o 
   1   5  12      224.04      230.31      4.29 o 
   2   5  12       43.15       42.12      3.24 o 
   3   5  12       16.38       17.60      2.44 o 
   4   5  12      109.18      109.33      3.56 o 
   5   5  12      152.52      156.81      6.25 o 
   6   5  12       98.78      103.50      3.75 o 
  -8   6  12       15.43       14.68      3.14 o 
  -7   6  12       11.37       12.41      3.08 o 
  -6   6  12        2.36        3.28      2.43 o 
  -5   6  12        6.92        4.72      2.59 o 
  -4   6  12        2.72        5.94      2.71 o 
  -3   6  12        0.44        0.85      2.77 o 
  -2   6  12       48.64       42.48      3.36 o 
  -1   6  12       72.62       78.96      3.91 o 
   0   6  12       43.07       46.42      4.63 o 
   1   6  12        0.34       -1.99      1.99 o 
   2   6  12       75.45       84.77      3.27 o 
   3   6  12       35.36       38.46      2.82 o 
   4   6  12       34.96       39.53      3.03 o 
   5   6  12        1.31       -0.58      2.60 o 
  -5   7  12        0.21       -0.08      2.71 o 
  -4   7  12        0.58        2.12      2.86 o 
  -3   7  12        0.00        3.95      2.88 o 
  -2   7  12        1.12        3.28      2.89 o 
  -1   7  12        4.77        2.44      2.56 o 
   0   7  12        0.03        1.55      2.54 o 
   1   7  12        0.59       -1.87      2.60 o 
   2   7  12        3.05        1.08      3.30 o 
 -12   1  13        9.35       11.19      2.72 o 
 -11   1  13        2.84        2.04      1.93 o 
 -10   1  13        4.02        1.85      1.84 o 
  -9   1  13       14.12       14.74      1.89 o 
  -8   1  13        9.95       11.90      1.73 o 
  -7   1  13        6.23        7.09      1.60 o 
  -6   1  13       70.49       69.85      2.88 o 
  -5   1  13       19.87       21.83      2.30 o 
  -4   1  13       84.11       78.87      4.02 o 
  -3   1  13      246.09      238.23      3.96 o 
  -2   1  13       31.46       29.58      6.77 o 
  -1   1  13      462.17      448.01      5.06 o 
   0   1  13      200.75      200.08      4.06 o 
   1   1  13      165.61      182.89      3.66 o 
   2   1  13      101.19      101.29      3.60 o 
   3   1  13       57.56       59.28      2.71 o 
   4   1  13      103.90       96.81      3.89 o 
   5   1  13        4.44        3.05      2.04 o 
   6   1  13        0.03       -1.50      1.96 o 
   7   1  13       18.63       20.60      3.33 o 
   8   1  13       19.40       25.22      4.10 o 
 -12   2  13       11.81        6.66      2.77 o 
 -11   2  13       25.31       19.95      2.52 o 
 -10   2  13       45.99       46.39      2.50 o 
  -9   2  13        3.04        1.45      1.83 o 
  -8   2  13        4.74        2.68      1.60 o 
  -7   2  13      132.70      129.75      2.70 o 
  -6   2  13       61.19       60.80      2.55 o 
  -5   2  13      603.91      586.48      6.13 o 
  -4   2  13      114.02      125.47      2.35 o 
  -3   2  13      248.78      247.01      7.95 o 
  -2   2  13      337.61      319.96      4.41 o 
  -1   2  13       52.62       54.75      4.39 o 
   0   2  13       42.60       34.12      2.20 o 
   1   2  13      346.75      342.67      7.19 o 
   2   2  13      858.40      872.41      7.12 o 
   3   2  13      217.87      230.28      6.15 o 
   4   2  13       44.37       36.10      3.93 o 
   5   2  13       13.44       10.58      3.27 o 
   6   2  13       22.00       24.54      3.97 o 
   7   2  13       26.70       32.55      4.12 o 
   8   2  13        8.28       10.27      3.31 o 
 -11   3  13        1.29       -0.90      2.36 o 
 -10   3  13       37.05       33.99      2.76 o 
  -9   3  13       10.09       11.67      2.18 o 
  -8   3  13       92.36       85.79      4.17 o 
  -7   3  13        9.50       11.19      1.71 o 
  -6   3  13      118.42      134.72      2.71 o 
  -5   3  13      168.92      168.49      4.01 o 
  -4   3  13      122.27      115.16      2.46 o 
  -3   3  13      386.16      353.46      5.79 o 
  -2   3  13      180.47      157.71      2.73 o 
  -1   3  13      185.69      187.16     12.11 o 
   0   3  13      269.94      269.69     13.29 o 
   1   3  13      167.22      162.48      5.39 o 
   2   3  13        0.76        1.09      3.20 o 
   3   3  13      384.77      372.56      7.94 o 
   4   3  13       40.27       37.27      4.33 o 
   5   3  13       99.90       98.28      5.22 o 
   6   3  13        2.28        1.73      3.62 o 
   7   3  13        4.20       15.45      3.93 o 
 -10   4  13        4.23        4.97      3.11 o 
  -9   4  13        0.22        0.77      2.05 o 
  -8   4  13       14.42       15.04      2.34 o 
  -7   4  13        1.55        3.12      1.71 o 
  -6   4  13       54.79       58.42      3.18 o 
  -5   4  13       44.50       44.82      2.40 o 
  -4   4  13       14.05        5.97      1.75 o 
  -3   4  13        0.76        0.56      1.81 o 
  -2   4  13      235.48      237.21      7.20 o 
  -1   4  13      102.47      106.02      4.44 o 
   0   4  13       71.16       65.87      2.62 o 
   1   4  13      119.83      124.00      3.24 o 
   2   4  13       50.04       52.12      2.51 o 
   3   4  13        0.40       -1.82      2.15 o 
   4   4  13        3.51        4.94      3.37 o 
   5   4  13       34.13       27.73      4.34 o 
   6   4  13       17.07       23.17      4.25 o 
   7   4  13        5.10        3.25      4.23 o 
  -9   5  13       25.81       22.52      3.14 o 
  -8   5  13       43.36       47.15      3.92 o 
  -7   5  13        0.84       -0.71      2.39 o 
  -6   5  13        6.46        5.65      2.35 o 
  -5   5  13        2.21        3.62      1.90 o 
  -4   5  13       18.62       18.89      2.10 o 
  -3   5  13        0.28       -0.53      1.88 o 
  -2   5  13        8.30        5.58      1.96 o 
  -1   5  13       81.26       71.50      6.70 o 
   0   5  13       10.14        8.12      2.07 o 
   1   5  13        6.84        9.23      2.38 o 
   2   5  13      106.79      105.16      5.23 o 
   3   5  13        4.91        3.67      2.21 o 
   4   5  13        1.52        1.51      2.34 o 
   5   5  13        7.11        8.06      2.44 o 
  -7   6  13       60.38       54.73      3.69 o 
  -6   6  13       44.04       40.23      3.67 o 
  -5   6  13       33.80       30.44      3.32 o 
  -4   6  13       20.69       24.73      2.93 o 
  -3   6  13       11.54       13.67      2.88 o 
  -2   6  13        6.11        9.60      2.86 o 
  -1   6  13       16.02       15.69      2.18 o 
   0   6  13        3.94        3.88      2.17 o 
   1   6  13       21.01       24.58      2.38 o 
   2   6  13       20.98       22.39      2.43 o 
   3   6  13      146.16      155.70      6.86 o 
   4   6  13       14.64       12.93      2.67 o 
  -4   7  13      108.47      111.05      4.69 o 
  -3   7  13       68.31       61.59      4.33 o 
  -2   7  13        1.66        4.76      3.04 o 
  -1   7  13       10.48       14.13      2.99 o 
   0   7  13       94.00       95.30      4.63 o 
 -12   0  14        0.07       -4.00      4.00 o 
 -11   0  14       95.62      104.93      6.18 o 
 -10   0  14       21.50       26.12      4.43 o 
  -9   0  14        3.79        7.52      3.94 o 
  -8   0  14       21.43       21.63      3.85 o 
  -7   0  14      325.38      304.39      7.22 o 
  -6   0  14       46.01       45.22      3.63 o 
  -5   0  14       41.84       49.15      3.66 o 
  -4   0  14       19.66       11.83      3.05 o 
  -3   0  14      219.87      211.99      5.49 o 
  -2   0  14       29.97       29.72      3.18 o 
  -1   0  14       36.48       42.29      3.20 o 
   0   0  14      329.44      326.36      6.67 o 
   1   0  14      233.64      258.23      6.10 o 
   2   0  14       27.85       29.38      3.08 o 
   3   0  14      127.49      129.36      4.68 o 
   4   0  14       38.09       40.44      3.65 o 
   5   0  14       15.97       10.00      3.19 o 
   6   0  14       56.12       60.20      4.07 o 
   7   0  14       61.59       70.56      4.60 o 
   8   0  14        3.86        3.86      3.11 o 
 -11   1  14        0.90        0.10      2.13 o 
 -10   1  14       52.57       49.25      3.43 o 
  -9   1  14       76.51       65.62      3.34 o 
  -8   1  14       83.16       82.01      3.39 o 
  -7   1  14      114.07      115.52      3.59 o 
  -6   1  14      231.37      209.86      4.19 o 
  -5   1  14       95.48       77.77      2.91 o 
  -4   1  14       92.22       87.73      2.86 o 
  -3   1  14        0.89        0.68      1.79 o 
  -2   1  14       11.90       19.87      1.98 o 
  -1   1  14        7.54       13.65      2.46 o 
   0   1  14       52.06       50.28      3.22 o 
   1   1  14       77.91       79.25      2.88 o 
   2   1  14      110.66      105.93      3.11 o 
   3   1  14        0.02       -1.03      1.85 o 
   4   1  14      203.45      200.96      4.08 o 
   5   1  14       75.84       76.77      3.09 o 
   6   1  14       12.83       13.41      2.96 o 
   7   1  14       16.36       17.07      3.42 o 
   8   1  14       71.62       92.43      5.60 o 
 -11   2  14       31.52       26.68      3.38 o 
 -10   2  14        0.01       -0.63      1.93 o 
  -9   2  14       36.22       32.69      2.20 o 
  -8   2  14        0.01        0.68      1.76 o 
  -7   2  14       37.96       36.98      2.20 o 
  -6   2  14        6.86        7.37      2.25 o 
  -5   2  14       37.94       31.85      2.49 o 
  -4   2  14       59.50       43.54      2.55 o 
  -3   2  14       12.55       11.85      1.90 o 
  -2   2  14       30.92       28.56      2.14 o 
  -1   2  14       16.82       16.39      2.07 o 
   0   2  14        0.05       -0.77      1.89 o 
   1   2  14        0.95        1.47      1.89 o 
   2   2  14      141.40      153.92      5.56 o 
   3   2  14      170.65      185.46      6.13 o 
   4   2  14       11.08        6.09      3.35 o 
   5   2  14        2.05       -1.63      3.57 o 
   6   2  14        6.15        7.49      3.45 o 
   7   2  14        6.02       11.24      4.00 o 
 -11   3  14       15.34       15.38      3.44 o 
 -10   3  14        2.24        2.23      2.29 o 
  -9   3  14        0.97        0.85      1.82 o 
  -8   3  14        0.45        1.66      1.83 o 
  -7   3  14       23.70       26.50      1.86 o 
  -6   3  14        2.62        4.41      1.64 o 
  -5   3  14       66.53       62.90      2.42 o 
  -4   3  14       30.49       27.72      1.75 o 
  -3   3  14       18.17       15.75      3.31 o 
  -2   3  14        3.69        5.86      2.85 o 
  -1   3  14      296.15      294.53      7.16 o 
   0   3  14      225.26      256.81      6.99 o 
   1   3  14       60.00       59.84      4.08 o 
   2   3  14        8.85        7.40      3.12 o 
   3   3  14       32.76       28.22      3.69 o 
   4   3  14       87.82       82.17      4.76 o 
   5   3  14        1.93       -1.06      3.74 o 
   6   3  14        4.69        5.77      3.58 o 
   7   3  14        0.51        5.59      4.31 o 
 -10   4  14        1.29        1.19      3.05 o 
  -9   4  14        1.03        3.29      2.33 o 
  -8   4  14        6.74        9.12      1.82 o 
  -7   4  14      152.84      163.76      3.93 o 
  -6   4  14      259.07      272.72      9.68 o 
  -5   4  14        0.90        0.79      1.89 o 
  -4   4  14       20.23       17.56      1.97 o 
  -3   4  14        0.45        1.14      1.81 o 
  -2   4  14       57.54       67.61      5.94 o 
  -1   4  14        4.36        5.21      1.80 o 
   0   4  14       55.76       52.11      8.88 o 
   1   4  14       69.37       64.17      4.33 o 
   2   4  14      119.75      125.71      5.34 o 
   3   4  14      137.49      144.25      5.97 o 
   4   4  14       33.20       36.19      4.51 o 
   5   4  14        5.87        5.35      3.41 o 
   6   4  14      140.66      150.46      6.41 o 
  -8   5  14       18.21       22.15      2.98 o 
  -7   5  14        4.54        5.24      2.81 o 
  -6   5  14       10.73        8.59      2.81 o 
  -5   5  14       62.97       62.86      2.79 o 
  -4   5  14       51.30       49.32      2.65 o 
  -3   5  14        5.11        1.90      2.10 o 
  -2   5  14       53.03       52.06      2.57 o 
  -1   5  14      110.86      113.40      6.50 o 
   0   5  14       93.35      100.76     14.03 o 
   1   5  14      119.84      113.57      3.44 o 
   2   5  14        0.03        1.56      1.92 o 
   3   5  14        0.01       -1.17      3.74 o 
   4   5  14       33.51       30.92      4.63 o 
  -6   6  14       18.18       15.27      2.85 o 
  -5   6  14        0.10       -1.03      2.79 o 
  -4   6  14        3.17        1.98      2.37 o 
  -3   6  14       19.48       21.00      3.26 o 
  -2   6  14       22.89       23.88      3.00 o 
  -1   6  14        3.09        3.40      1.99 o 
   0   6  14        1.50        0.28      1.96 o 
   1   6  14        9.90        7.07      2.92 o 
   2   6  14       17.58       12.40      2.86 o 
 -11   1  15        4.60        2.46      2.82 o 
 -10   1  15        5.98        4.21      3.11 o 
  -9   1  15       36.17       35.90      3.35 o 
  -8   1  15        0.17        2.25      2.52 o 
  -7   1  15        6.26        7.31      2.42 o 
  -6   1  15        3.99        2.57      2.13 o 
  -5   1  15       20.16       16.27      2.42 o 
  -4   1  15       43.68       47.75      2.54 o 
  -3   1  15       86.32       94.26      9.45 o 
  -2   1  15       87.78       80.60      2.89 o 
  -1   1  15       50.54       54.85      2.58 o 
   0   1  15       49.04       54.25      2.98 o 
   1   1  15        0.04        0.61      1.90 o 
   2   1  15        0.64        0.70      1.89 o 
   3   1  15       70.32       71.70      3.02 o 
   4   1  15       13.95       13.43      2.18 o 
   5   1  15        0.27       -1.12      3.09 o 
   6   1  15        0.51       -2.02      2.91 o 
   7   1  15        0.98       -3.27      3.27 o 
 -11   2  15       10.39        7.63      2.18 o 
 -10   2  15       36.77       36.26      4.44 o 
  -9   2  15        0.94       -1.54      2.59 o 
  -8   2  15       89.74       76.25      3.91 o 
  -7   2  15       38.51       39.73      3.00 o 
  -6   2  15       65.07       62.93      3.01 o 
  -5   2  15      148.13      147.50      6.88 o 
  -4   2  15       18.72       18.03      2.29 o 
  -3   2  15       84.02       87.02      3.08 o 
  -2   2  15        0.38        1.43      1.77 o 
  -1   2  15        3.45        1.80      1.86 o 
   0   2  15       52.73       47.10      2.57 o 
   1   2  15      102.03       95.53      3.37 o 
   2   2  15      492.39      535.30      9.48 o 
   3   2  15        3.32       -0.95      2.83 o 
   4   2  15       20.37       15.14      3.53 o 
   5   2  15       16.96       15.55      3.44 o 
   6   2  15       26.09       27.25      3.68 o 
   7   2  15       15.80       11.70      3.77 o 
 -10   3  15       11.07        6.23      2.67 o 
  -9   3  15       60.34       58.58      2.82 o 
  -8   3  15       30.91       38.12      2.23 o 
  -7   3  15        3.96        3.53      1.76 o 
  -6   3  15        3.98        6.38      2.59 o 
  -5   3  15      207.63      192.65      5.75 o 
  -4   3  15       13.34       15.48      2.34 o 
  -3   3  15       26.03       30.29      3.71 o 
  -2   3  15       90.60       81.38      4.46 o 
  -1   3  15        1.35        2.44      3.20 o 
   0   3  15       64.47       73.62      4.51 o 
   1   3  15       43.74       48.05      4.29 o 
   2   3  15        3.79        2.81      2.98 o 
   3   3  15       55.37       47.17      4.45 o 
   4   3  15       31.32       35.94      4.46 o 
   5   3  15        9.28        5.04      3.16 o 
   6   3  15        0.00       -3.05      3.66 o 
  -9   4  15        5.52        6.69      3.28 o 
  -8   4  15        2.37        2.58      1.96 o 
  -7   4  15        5.89        8.19      2.31 o 
  -6   4  15       20.92       24.48      3.90 o 
  -5   4  15        2.49        1.43      1.89 o 
  -4   4  15        6.50        7.45      1.78 o 
  -3   4  15        3.74        0.75      3.44 o 
  -2   4  15       44.24       51.52      4.47 o 
  -1   4  15        2.21        3.25      3.53 o 
   0   4  15        7.70        7.07      3.25 o 
   1   4  15        0.01       -1.32      3.35 o 
   2   4  15       11.58        9.53      3.37 o 
   3   4  15        2.09        0.23      3.59 o 
   4   4  15        1.31        1.94      3.52 o 
   5   4  15       40.98       43.17      4.98 o 
  -7   5  15        6.80        5.90      2.58 o 
  -6   5  15        5.32       18.24     10.18 o 
  -5   5  15        6.34        7.84      2.09 o 
  -4   5  15       11.58        9.66      2.05 o 
  -3   5  15       17.57       16.87      2.12 o 
  -2   5  15       50.41       49.85      2.64 o 
  -1   5  15        2.23        1.91      1.99 o 
   0   5  15       12.23        8.68      3.60 o 
   1   5  15        6.72        8.45      3.87 o 
   2   5  15        5.16        5.93      3.26 o 
   3   5  15        4.11        1.30      3.71 o 
  -5   6  15        5.53        6.69      2.97 o 
  -4   6  15       16.42       14.35      2.79 o 
  -3   6  15       57.49       63.90      4.14 o 
  -2   6  15        8.94       11.24      2.15 o 
  -1   6  15        0.07        2.69      2.15 o 
   0   6  15       44.48       40.11      2.77 o 
   1   6  15       19.37       22.73      2.63 o 
 -10   0  16        1.19       -0.40      4.64 o 
  -9   0  16        9.46        8.64      3.73 o 
  -8   0  16       70.55       79.50      5.26 o 
  -7   0  16      207.45      227.05      7.00 o 
  -6   0  16       14.31       16.48      3.87 o 
  -5   0  16       19.44       22.31      3.56 o 
  -4   0  16       28.74       32.19      3.51 o 
  -3   0  16        0.91        4.23      2.49 o 
  -2   0  16        5.67        9.20      2.99 o 
  -1   0  16       26.07       35.25      3.24 o 
   0   0  16      121.75      123.73      4.88 o 
   1   0  16      159.71      189.81      5.89 o 
   2   0  16       65.20       72.95      4.62 o 
   3   0  16       80.02       81.19      4.39 o 
   4   0  16        0.01       -2.01      3.05 o 
   5   0  16       92.02       95.47      4.80 o 
   6   0  16       97.75      116.75      5.26 o 
 -10   1  16       25.91       28.64      3.65 o 
  -9   1  16       56.19       64.76      3.83 o 
  -8   1  16       36.38       41.57      3.24 o 
  -7   1  16        0.74        1.67      2.35 o 
  -6   1  16       77.69       79.08      4.68 o 
  -5   1  16        0.37       -2.23      2.23 o 
  -4   1  16        1.22       -0.57      2.02 o 
  -3   1  16       19.99       13.73      1.99 o 
  -2   1  16       27.20       26.53      2.58 o 
  -1   1  16      142.60      148.31      4.61 o 
   0   1  16      138.05      148.88     11.27 o 
   1   1  16       16.64       21.93      3.86 o 
   2   1  16       33.69       33.07      2.47 o 
   3   1  16       60.11       71.11      3.15 o 
   4   1  16      143.70      155.56      9.60 o 
   5   1  16        0.31       -2.92      2.92 o 
 -10   2  16        3.46        2.48      3.55 o 
  -9   2  16        1.25        0.46      2.67 o 
  -8   2  16        0.10        1.12      2.68 o 
  -7   2  16      115.44      116.91      4.39 o 
  -6   2  16       31.19       30.41      3.66 o 
  -5   2  16        6.24        7.26      2.66 o 
  -4   2  16        2.36        0.03      2.10 o 
  -3   2  16        0.52        0.09      1.93 o 
  -2   2  16        0.23       -1.01      1.73 o 
  -1   2  16        8.83        8.62      1.91 o 
   0   2  16       12.05       10.52      2.29 o 
   1   2  16        0.28       -2.49      3.87 o 
   2   2  16        6.47       10.06      3.87 o 
   3   2  16       52.39       38.66      4.29 o 
   4   2  16       36.50       25.15      3.92 o 
   5   2  16        8.41        7.38      3.70 o 
   6   2  16        8.39        5.27      3.86 o 
  -9   3  16        0.38        0.46      2.98 o 
  -8   3  16        0.51       -0.04      2.88 o 
  -7   3  16        0.09        0.59      2.77 o 
  -6   3  16      140.19      141.46      4.18 o 
  -5   3  16        2.94        3.16      2.24 o 
  -4   3  16        3.05        2.41      2.22 o 
  -3   3  16       41.10       31.37      4.16 o 
  -2   3  16        8.80        7.18      3.24 o 
  -1   3  16        3.97        5.17      3.00 o 
   0   3  16        3.38        2.72      3.58 o 
   1   3  16       36.07       27.22      4.49 o 
   2   3  16        0.42       -0.28      3.17 o 
   3   3  16       17.75       11.93      3.94 o 
   4   3  16       23.74       20.12      3.90 o 
   5   3  16        0.13       -3.91      3.91 o 
  -8   4  16       45.84       55.22      3.65 o 
  -7   4  16      127.60      133.86      6.03 o 
  -6   4  16       10.09       18.63      4.04 o 
  -5   4  16       17.17       16.14      4.03 o 
  -4   4  16       43.12       41.13      4.59 o 
  -3   4  16       23.84       10.80      3.89 o 
  -2   4  16       75.67       77.60      5.08 o 
  -1   4  16       69.29       63.45      4.61 o 
   0   4  16       11.71       13.28      4.14 o 
   1   4  16       63.98       67.57      5.01 o 
   2   4  16       61.05       67.38      4.77 o 
   3   4  16       48.39       50.82      4.59 o 
   4   4  16        0.26       -0.27      3.41 o 
  -6   5  16       80.03       83.22      5.29 o 
  -5   5  16       44.67       46.42      4.93 o 
  -4   5  16       17.74       17.54      2.30 o 
  -3   5  16        3.77        3.17      4.11 o 
  -2   5  16        0.01        1.36      3.27 o 
  -1   5  16        4.10        9.52      3.79 o 
   0   5  16       25.11       31.44      4.22 o 
   1   5  16        1.66        0.80      4.00 o 
   2   5  16       12.83       14.65      3.94 o 
 -10   1  17       16.21       11.66      3.67 o 
  -9   1  17        4.15        5.89      2.99 o 
  -8   1  17        0.24        0.67      2.61 o 
  -7   1  17        4.43        7.56      2.87 o 
  -6   1  17        0.43        2.87      4.29 o 
  -5   1  17       21.34       24.39      2.66 o 
  -4   1  17       51.24       47.62      2.91 o 
  -3   1  17        0.01        0.92      2.27 o 
  -2   1  17      132.09      129.52      3.77 o 
  -1   1  17       31.84       41.22      2.77 o 
   0   1  17       31.10       35.00      2.54 o 
   1   1  17        5.96       10.35      2.21 o 
   2   1  17       31.42       34.68      3.82 o 
   3   1  17       99.99      110.17      3.67 o 
   4   1  17       10.53        4.40      3.08 o 
   5   1  17        1.83       -2.09      3.33 o 
  -9   2  17       44.66       45.19      3.41 o 
  -8   2  17      102.51      103.03      5.38 o 
  -7   2  17        0.03        5.45      2.91 o 
  -6   2  17      142.63      153.18      4.34 o 
  -5   2  17        0.15       -0.17      2.49 o 
  -4   2  17       41.65       39.86      2.83 o 
  -3   2  17       93.16      109.05      3.68 o 
  -2   2  17       13.17       13.22      3.09 o 
  -1   2  17        7.31        9.18      2.33 o 
   0   2  17       79.19       82.23      5.10 o 
   1   2  17      320.40      350.42      8.51 o 
   2   2  17       69.55       84.35      5.53 o 
   3   2  17       44.33       33.02      4.42 o 
   4   2  17        1.91        3.90      3.89 o 
   5   2  17       28.82       30.28      4.04 o 
  -8   3  17        0.76        2.21      3.03 o 
  -7   3  17        0.03        2.11      2.75 o 
  -6   3  17       20.98       23.18      2.95 o 
  -5   3  17       59.14       62.70      3.28 o 
  -4   3  17       39.68       31.50      4.35 o 
  -3   3  17       21.51       26.76      4.55 o 
  -2   3  17       18.11       23.51      3.83 o 
  -1   3  17      147.95      169.53      6.47 o 
   0   3  17       52.98       63.38      4.91 o 
   1   3  17        4.25        5.02      4.13 o 
   2   3  17      151.97      157.33      6.34 o 
   3   3  17       36.18       44.76      4.43 o 
   4   3  17        4.43       -0.30      3.43 o 
  -7   4  17       10.02       14.82      4.53 o 
  -6   4  17       15.00       17.52      4.33 o 
  -5   4  17        3.85       -1.33      3.85 o 
  -4   4  17        5.20       -1.05      3.66 o 
  -3   4  17      100.32       97.22      5.56 o 
  -2   4  17       54.39       60.75      5.02 o 
  -1   4  17        1.01        1.76      3.28 o 
   0   4  17       10.39       12.13      3.75 o 
   1   4  17       14.82       18.38      4.49 o 
   2   4  17       13.87       11.11      3.76 o 
  -4   5  17        0.33       -2.75      3.37 o 
  -3   5  17       53.40       54.51      5.48 o 
  -2   5  17        4.48        2.93      3.30 o 
  -1   5  17       17.62       22.65      4.36 o 
   0   5  17        0.40        1.54      3.98 o 
  -9   0  18       69.67       67.14      6.11 o 
  -8   0  18       74.52       81.04      5.42 o 
  -7   0  18      106.92      117.85      6.21 o 
  -6   0  18        4.28        5.69      3.60 o 
  -5   0  18       52.77       60.44      4.92 o 
  -4   0  18      115.18      121.49      5.57 o 
  -3   0  18        1.96        2.91      3.13 o 
  -2   0  18       31.33       36.70      4.38 o 
  -1   0  18      142.38      134.97      5.69 o 
   0   0  18       97.90       93.60      4.72 o 
   1   0  18       69.06       79.99      4.48 o 
   2   0  18        6.68       12.89      3.61 o 
   3   0  18       56.08       54.51      4.33 o 
   4   0  18        7.72        5.42      3.36 o 
  -9   1  18        3.15        5.15      3.29 o 
  -8   1  18        1.44        4.61      3.18 o 
  -7   1  18      158.92      143.34      7.03 o 
  -6   1  18       78.05       81.43      7.19 o 
  -5   1  18       27.98       24.27      3.25 o 
  -4   1  18        3.13        1.28      2.29 o 
  -3   1  18       35.02       38.91      2.93 o 
  -2   1  18       21.98       25.02      2.67 o 
  -1   1  18       40.04       49.19      3.03 o 
   0   1  18        0.31        7.12      2.47 o 
   1   1  18       26.77       29.56      2.78 o 
   2   1  18       25.29       28.97      2.65 o 
   3   1  18       58.68       58.12      4.39 o 
   4   1  18        4.74        1.09      3.16 o 
  -8   2  18       27.36       24.88      3.20 o 
  -7   2  18       21.00       18.64      2.87 o 
  -6   2  18       29.38       29.50      3.22 o 
  -5   2  18        1.40        3.57      2.61 o 
  -4   2  18       25.47       22.51      2.56 o 
  -3   2  18        6.79        6.94      2.52 o 
  -2   2  18        1.44       -0.98      1.98 o 
  -1   2  18        1.07        0.25      3.44 o 
   0   2  18        0.67        3.16      3.77 o 
   1   2  18        2.09        3.53      3.35 o 
   2   2  18       24.35       19.22      4.34 o 
   3   2  18        1.01       -2.42      4.05 o 
  -7   3  18        1.27        0.68      4.67 o 
  -6   3  18        4.96        1.02      2.61 o 
  -5   3  18       17.21       12.54      4.26 o 
  -4   3  18        0.08       -1.86      3.72 o 
  -3   3  18        0.02        0.13      3.95 o 
  -2   3  18       53.45       57.41      4.73 o 
  -1   3  18        9.59       10.74      4.03 o 
   0   3  18        8.25        8.43      3.91 o 
   1   3  18        2.64        2.73      3.85 o 
   2   3  18       25.71       33.76      4.38 o 
  -5   4  18       29.82       23.09      3.85 o 
  -4   4  18        0.13       -0.12      3.83 o 
  -3   4  18        4.00       12.68      4.33 o 
  -2   4  18        0.06        3.46      3.92 o 
  -1   4  18       69.69       76.16      5.59 o 
   0   4  18       50.43       62.87      5.36 o 
   1   4  18       41.66       46.20      4.70 o 
  -7   1  19        9.91        9.73      3.79 o 
  -6   1  19        0.32        1.00      3.30 o 
  -5   1  19       24.63       23.09      2.76 o 
  -4   1  19        2.98        2.37      2.68 o 
  -3   1  19       72.73       66.44      3.30 o 
  -2   1  19       27.67       31.84      2.91 o 
  -1   1  19        9.36       15.66      3.73 o 
   0   1  19        2.76        5.99      2.32 o 
   1   1  19        1.38        3.92      2.43 o 
   2   1  19       95.72      110.13      5.43 o 
  -7   2  19        0.00        0.46      2.99 o 
  -6   2  19       15.83       17.16      3.18 o 
  -5   2  19       58.27       54.07      3.27 o 
  -4   2  19       25.83       24.14      3.17 o 
  -3   2  19       12.73       20.62      2.81 o 
  -2   2  19       24.58       21.95      3.79 o 
  -1   2  19       54.04       53.04      4.40 o 
   0   2  19      115.76      138.97      6.29 o 
   1   2  19      114.50      140.51      6.42 o 
   2   2  19        3.58        4.60      3.94 o 
  -5   3  19        7.34        8.21      3.92 o 
  -4   3  19        1.17       -0.81      4.00 o 
  -3   3  19       47.13       43.69      4.62 o 
  -2   3  19       27.82       34.95      4.41 o 
  -1   3  19       50.85       48.62      4.50 o 
   0   3  19        0.03        2.73      4.13 o 
  -6   0  20       49.20       43.18      4.91 o 
  -5   0  20       31.11       29.22      4.29 o 
  -4   0  20        0.03       -3.02      4.01 o 
  -3   0  20       14.65       10.37      4.30 o 
  -2   0  20       70.95       85.24      5.74 o 
  -1   0  20      207.53      245.88      8.24 o 
   0   0  20      126.76      139.36      6.01 o 
   1   0  20        1.65       15.65      3.88 o 
  -6   1  20        0.32        3.70      4.40 o 
  -5   1  20        0.07        0.51      2.66 o 
  -4   1  20       44.62       40.51      3.52 o 
  -3   1  20       48.04       52.54      3.60 o 
  -2   1  20       16.53       22.81      8.08 o 
  -1   1  20        0.07        1.52      2.37 o 
   0   1  20       44.10       44.08      4.65 o 
  -5   2  20        1.60        1.03      2.85 o 
  -4   2  20        0.32       -0.65      2.58 o 
  -3   2  20       10.53        7.42      2.48 o 
  -2   2  20       27.34       30.46      4.49 o 
  -1   2  20        3.67        7.38      3.99 o 
                                                 
